# Supplementary material for: CiiiDER: A tool for predicting and analysing transcription factor binding sites
Source: PLoS One. 2019 Sep 4;14(9):e0215495. doi: 10.1371/journal.pone.0215495 (PMC6726224; doi:10.1371/journal.pone.0215495)
Supplement: S1 Data — IRGs down-regulated in metastases, background genes, CiiiDER enrichment results and analysis times are provided. (XLSX) [file pone.0215495.s003.xlsx]

## Sheet: Enrichment
Transcription Factor ID	Transcription Factor Name	Deficit	No. Search Sites	Mean Sites Per Search Gene	No. Background Sites	Mean Sites Per Background Gene	Site Representation	Mann-Whitney U	Site P-Value	Total No. Search Genes	No. Transcription Factor Search Genes	Total No. Background Genes	No. Transcription Factor Background Genes	Gene Representation	Gene P-Value	Average Log2 Proportion Bound	Log2 Enrichment	Significance Score
MA0652.1	IRF8	0.15	69	0.1	27	0	Up	717420	0.0802366	1066	66	1292	26	Up	1.76359e-07	-4.80571	1.60464	6.7536
MA0050.2	IRF1	0.07	116	0.1	58	0	Up	725445	0.0252847	1066	102	1292	55	Up	3.10225e-07	-3.96036	1.16234	6.50832
MA0051.1	IRF2	0.11	212	0.2	132	0.1	Up	738750	0.002322	1066	178	1292	124	Up	3.38822e-07	-2.97742	0.797059	6.47003
MA0517.1	STAT1::STAT2	0.04	49	0	12	0	Up	710048	0.193159	1066	43	1292	12	Up	6.67685e-07	-5.65391	2.07637	6.17543
MA0653.1	IRF9	0.15	25	0	4	0	Up	701366	0.439137	1066	23	1292	4	Up	2.12736e-05	-6.83505	2.66194	4.67216
MA0685.1	SP4	0.13	782	0.7	700	0.5	Up	752846	9.52752e-05	1066	464	1292	453	Up	3.15761e-05	-1.35506	0.311856	4.50064
MA1418.1	IRF3	0.14	65	0.1	34	0	Up	711348	0.167496	1066	60	1292	30	Up	3.37228e-05	-4.77251	1.26541	4.47208
MA0772.1	IRF7	0.12	341	0.3	266	0.2	Up	740206	0.00172378	1066	269	1292	235	Up	3.46395e-05	-2.22045	0.471839	4.46043
MA0516.1	SP2	0.05	1050	1	1040	0.8	Up	748240	0.000291922	1066	564	1292	580	Up	0.000117491	-1.03632	0.236958	3.93
MA0489.1	JUN(var.2)	0.03	252	0.2	205	0.2	Up	727098	0.019414	1066	185	1292	152	Up	0.000120144	-2.80334	0.55989	3.9203
MA1142.1	FOSL1::JUND	0.03	137	0.1	101	0.1	Up	720732	0.0511013	1066	128	1292	95	Up	0.00013031	-3.40578	0.705476	3.88502
MA0131.2	HINFP	0.02	67	0.1	40	0	Up	710844	0.177113	1066	65	1292	37	Up	0.000147292	-4.56619	1.08188	3.83182
MA0841.1	NFE2	0.14	342	0.3	315	0.2	Up	728147	0.0163398	1066	221	1292	192	Up	0.000210822	-2.50737	0.479729	3.67608
MA1419.1	IRF4	0.15	37	0	16	0	Up	703886	0.354014	1066	36	1292	15	Up	0.000294566	-5.6253	1.51291	3.53082
MA0107.1	RELA	0.03	99	0.1	67	0.1	Up	714568	0.115029	1066	92	1292	63	Up	0.000308172	-3.93728	0.819977	3.51121
MA0595.1	SREBF1	0.02	74	0.1	47	0	Up	710640	0.181135	1066	72	1292	46	Up	0.000427889	-4.33777	0.918031	3.36867
MA0902.1	HOXB2	0.04	4038	3.8	4784	3.7	Up	710976	0.174572	1066	996	1292	1156	Up	0.000724766	-0.129171	0.0624568	3.1398
MA1134.1	FOS::JUNB	0.03	113	0.1	81	0.1	Up	713409	0.132183	1066	96	1292	70	Up	0.000869767	-3.8313	0.730186	3.0606
MA0655.1	JDP2	0.09	138	0.1	97	0.1	Up	713423	0.131964	1066	96	1292	70	Up	0.000869767	-3.8313	0.730186	3.0606
MA1137.1	FOSL1::JUNB	0.03	102	0.1	75	0.1	Up	713312	0.133704	1066	96	1292	70	Up	0.000869767	-3.8313	0.730186	3.0606
MA1144.1	FOSL2::JUND	0.03	122	0.1	84	0.1	Up	713496	0.13083	1066	96	1292	70	Up	0.000869767	-3.8313	0.730186	3.0606
MA1130.1	FOSL2::JUN	0.02	102	0.1	75	0.1	Up	713312	0.133704	1066	96	1292	70	Up	0.000869767	-3.8313	0.730186	3.0606
MA0601.1	Arid3b	0.05	1925	1.8	2195	1.7	Up	725462	0.0252153	1066	776	1292	858	Up	0.000897567	-0.52405	0.132448	3.04693
MA1125.1	ZNF384	0.04	7620	7.1	8570	6.6	Up	729118	0.013883	1066	845	1292	949	Up	0.000975488	-0.389966	0.109917	3.01078
MA0478.1	FOSL2	0.02	157	0.1	129	0.1	Up	718123	0.0731268	1066	144	1292	119	Up	0.00101129	-3.15941	0.551339	2.99513
MA1138.1	FOSL2::JUNB	0.13	1812	1.7	1907	1.5	Up	744485	0.000688397	1066	712	1292	778	Up	0.00110793	-0.656659	0.149473	2.95549
MA0886.1	EMX2	0.11	4367	4.1	5168	4	Up	712336	0.149763	1066	1008	1292	1176	Up	0.00113217	-0.108168	0.0549901	2.94609
MA1135.1	FOSB::JUNB	0.03	132	0.1	95	0.1	Up	714150	0.121009	1066	106	1292	81	Up	0.0012524	-3.65559	0.663262	2.90226
MA0901.1	HOXB13	0.01	35	0	17	0	Up	702185	0.410266	1066	35	1292	17	Up	0.00167866	-5.55779	1.29774	2.77504
MA0909.1	HOXD13	0.01	35	0	17	0	Up	702185	0.410266	1066	35	1292	17	Up	0.00167866	-5.55779	1.29774	2.77504
MA0650.1	HOXA13	0.01	35	0	17	0	Up	702185	0.410266	1066	35	1292	17	Up	0.00167866	-5.55779	1.29774	2.77504
MA1128.1	FOSL1::JUN	0.03	111	0.1	88	0.1	Up	712442	0.147958	1066	103	1292	80	Up	0.0019369	-3.68511	0.63985	2.71289
MA0490.1	JUNB	0.03	326	0.3	289	0.2	Up	724514	0.0292245	1066	228	1292	211	Up	0.00202784	-2.41703	0.388817	2.69297
MA0657.1	KLF13	0.12	84	0.1	53	0	Up	708794	0.220545	1066	73	1292	51	Up	0.00211559	-4.25422	0.790452	2.67457
MA0599.1	KLF5	0	363	0.3	334	0.3	Up	725086	0.0267459	1066	250	1292	236	Up	0.00213742	-2.27013	0.360251	2.67011
MA0079.3	SP1	0.06	3109	2.9	3398	2.6	Up	726570	0.0211427	1066	843	1292	952	Up	0.00223618	-0.389399	0.101949	2.65049
MA0740.1	KLF14	0.15	1631	1.5	1632	1.3	Up	752794	9.65272e-05	1066	710	1292	783	Up	0.00266391	-0.654068	0.136182	2.57448
MA0900.1	HOXA2	0.05	4079	3.8	4857	3.8	Up	709662	0.201298	1066	997	1292	1164	Up	0.00274443	-0.123474	0.0539584	2.56155
MA1141.1	FOS::JUND	0.04	172	0.2	154	0.1	Up	717096	0.0836975	1066	160	1292	140	Up	0.00284174	-2.96688	0.469283	2.54641
MA0632.1	Tcfl5	0.01	4886	4.6	5082	3.9	Up	743206	0.000911756	1066	785	1292	879	Up	0.00316069	-0.498305	0.114208	2.50022
MA0152.1	NFATC2	0.11	6086	5.7	6963	5.4	Up	735510	0.00438964	1066	1064	1292	1276	Up	0.00332363	-0.0103394	0.0152627	2.47839
MA0624.1	NFATC1	0.04	6640	6.2	7545	5.8	Up	749757	0.000203558	1066	1064	1292	1276	Up	0.00332363	-0.0103394	0.0152627	2.47839
MA0063.1	Nkx2-5	0.06	2877	2.7	3402	2.6	Up	712120	0.153518	1066	935	1292	1078	Up	0.00342787	-0.225106	0.0720637	2.46498
MA0848.1	FOXO4	0.13	2291	2.1	2565	2	Up	731890	0.00857088	1066	919	1292	1056	Up	0.00351631	-0.252417	0.076909	2.45391
MA0608.1	Creb3l2	0.14	1350	1.3	1486	1.2	Up	725162	0.0264306	1066	574	1292	618	Up	0.0037799	-0.977912	0.170814	2.42252
MA0771.1	HSF4	0.08	119	0.1	95	0.1	Up	711662	0.16169	1066	108	1292	88	Up	0.00431451	-3.58273	0.571226	2.36507
MA0099.3	FOS::JUN	0.04	202	0.2	186	0.1	Up	717662	0.0777283	1066	184	1292	168	Up	0.00440555	-2.73527	0.408153	2.356
MA0080.4	SPI1	0.1	26	0	12	0	Up	699036	0.527355	1066	26	1292	12	Up	0.00471014	-6.01142	1.36134	2.32697
MA1132.1	JUN::JUNB	0.03	93	0.1	75	0.1	Up	709224	0.210857	1066	89	1292	69	Up	0.00476495	-3.89593	0.642155	2.32194
MA0491.1	JUND	0.06	264	0.2	254	0.2	Up	719913	0.0573251	1066	219	1292	207	Up	0.00513383	-2.45979	0.35839	2.28956
MA0476.1	FOS	0.05	398	0.4	382	0.3	Up	723984	0.0316951	1066	277	1292	272	Up	0.00524926	-2.09408	0.303512	2.2799
MA0477.1	FOSL1	0.03	215	0.2	195	0.2	Up	718169	0.0726801	1066	193	1292	179	Up	0.00538226	-2.65529	0.38563	2.26903
MA0125.1	Nobox	0.13	4290	4	5127	4	Up	711270	0.16895	1066	1009	1292	1185	Up	0.00560166	-0.101956	0.0454256	2.25168
MA0810.1	TFAP2A(var.2)	0.08	1794	1.7	2108	1.6	Up	716570	0.0895725	1066	790	1292	891	Up	0.0060871	-0.483952	0.103811	2.21559
MA0462.1	BATF::JUN	0.04	167	0.2	151	0.1	Up	713494	0.130861	1066	146	1292	130	Up	0.0068383	-3.08598	0.444131	2.16505
MA0913.1	Hoxd9	0.09	2280	2.1	2577	2	Up	731496	0.00919366	1066	890	1292	1022	Up	0.00704461	-0.29913	0.077867	2.15214
MA0836.1	CEBPD	0.04	33	0	20	0	Up	699213	0.520351	1066	28	1292	14	Up	0.00710288	-5.85187	1.25219	2.14857
MA0713.1	PHOX2A	0.15	1419	1.3	1628	1.3	Up	728556	0.0152611	1066	689	1292	765	Up	0.00735018	-0.692476	0.126428	2.1337
MA0741.1	KLF16	0.04	297	0.3	286	0.2	Up	719672	0.0592751	1066	245	1292	239	Up	0.00772648	-2.27558	0.312978	2.11202
MA0619.1	LIN54	0.02	975	0.9	1016	0.8	Up	734232	0.00558715	1066	571	1292	621	Up	0.00810636	-0.978198	0.156279	2.09117
MA0593.1	FOXP2	0.11	1395	1.3	1476	1.1	Up	743440	0.000866339	1066	746	1292	837	Up	0.00820861	-0.570336	0.111333	2.08573
MA0687.1	SPIC	0.05	34	0	20	0	Up	699940	0.49209	1066	34	1292	20	Up	0.00857111	-5.46427	1.02825	2.06696
MA0662.1	MIXL1	0.04	3056	2.9	3684	2.9	Up	705130	0.316163	1066	922	1292	1066	Up	0.00883327	-0.243272	0.0680172	2.05388
MA0681.1	Phox2b	0.14	896	0.8	1037	0.8	Up	720602	0.0520528	1066	540	1292	584	Up	0.00905425	-1.0627	0.164372	2.04315
MA0716.1	PRRX1	0.03	3089	2.9	3698	2.9	Up	706634	0.274039	1066	920	1292	1064	Up	0.009184	-0.246191	0.067594	2.03697
MA0259.1	ARNT::HIF1A	0.02	1417	1.3	1551	1.2	Up	729834	0.0122881	1066	682	1292	759	Up	0.00966301	-0.705513	0.123059	2.01489
MA0703.1	LMX1B	0.08	5786	5.4	6712	5.2	Up	721644	0.0448505	1066	1037	1292	1230	Up	0.00974256	-0.0553461	0.031147	2.01133
MA0710.1	NOTO	0.09	3357	3.1	4004	3.1	Up	708583	0.225414	1066	948	1292	1102	Up	0.00986069	-0.199275	0.0602213	2.00609
MA0613.1	FOXG1	0.06	1010	0.9	1071	0.8	Up	733736	0.0061271	1066	622	1292	685	Up	0.00987861	-0.845837	0.138197	2.0053
MA0701.1	LHX9	0.08	4590	4.3	5452	4.2	Up	713501	0.130752	1066	1019	1292	1203	Up	0.0100886	-0.0839752	0.0379059	1.99617
MA0879.1	Dlx1	0.04	3047	2.9	3624	2.8	Up	710755	0.178865	1066	913	1292	1055	Up	0.0103685	-0.257823	0.0688304	1.98428
MA0866.1	SOX21	0.15	36	0	22	0	Up	699806	0.497237	1066	33	1292	19	Up	0.0105347	-5.52156	1.05797	1.97738
MA0466.2	CEBPB	0.03	23	0	12	0	Up	697501	0.590052	1066	22	1292	10	Up	0.0110952	-6.25522	1.37682	1.95487
MA0837.1	CEBPE	0.03	23	0	12	0	Up	697501	0.590052	1066	22	1292	10	Up	0.0110952	-6.25522	1.37682	1.95487
MA0725.1	VSX1	0.13	6232	5.8	7474	5.8	Up	705474	0.306176	1066	973	1292	1138	Up	0.0123732	-0.157331	0.0513989	1.90752
MA0882.1	DLX6	0.05	2976	2.8	3603	2.8	Up	702412	0.402451	1066	911	1292	1054	Up	0.0124644	-0.260087	0.0670358	1.90433
MA0861.1	TP73	0.07	19	0	5	0	Up	694908	0.703097	1066	13	1292	4	Up	0.0126229	-7.2349	1.86224	1.89884
MA0622.1	Mlxip	0	54	0.1	34	0	Up	702219	0.409093	1066	49	1292	34	Up	0.0130726	-4.82837	0.798112	1.88364
MA0702.1	LMX1A	0.12	4847	4.5	5646	4.4	Up	717746	0.0768778	1066	1014	1292	1196	Up	0.0131358	-0.0917295	0.0392288	1.88154
MA0714.1	PITX3	0	20	0	9	0	Up	696759	0.621542	1066	20	1292	9	Up	0.013417	-6.39457	1.3869	1.87235
MA0486.2	HSF1	0.01	11	0	3	0	Up	694143	0.737865	1066	11	1292	3	Up	0.0144025	-7.53185	1.99349	1.84156
MA0846.1	FOXC2	0.15	5313	5	6189	4.8	Up	727775	0.0173772	1066	1032	1292	1224	Up	0.014526	-0.0623568	0.0312293	1.83786
MA0883.1	Dmbx1	0.05	764	0.7	863	0.7	Up	720123	0.055673	1066	545	1292	595	Up	0.0146104	-1.04261	0.150758	1.83534
MA1101.1	BACH2	0.12	190	0.2	171	0.1	Up	713158	0.136146	1066	162	1292	151	Up	0.0146267	-2.90357	0.378402	1.83485
MA0747.1	SP8	0.15	5551	5.2	6171	4.8	Up	727885	0.0170646	1066	1002	1292	1180	Up	0.0146602	-0.110024	0.0414845	1.83386
MA0684.1	RUNX3	0.04	109	0.1	94	0.1	Up	707632	0.248299	1066	102	1292	88	Up	0.015035	-3.62377	0.489155	1.8229
MA0057.1	MZF1(var.2)	0.04	1069	1	1205	0.9	Up	722338	0.0405404	1066	639	1292	710	Up	0.015322	-0.800563	0.12539	1.81468
MA0746.1	SP3	0.12	7512	7	8445	6.5	Up	724302	0.0301922	1066	1038	1292	1233	Up	0.0153369	-0.0528947	0.0290238	1.81426
MA0733.1	EGR4	0.1	325	0.3	310	0.2	Up	718594	0.0686627	1066	252	1292	252	Up	0.0154378	-2.21717	0.27728	1.81141
MA0625.1	NFATC3	0.06	7071	6.6	8043	6.2	Up	749512	0.000215906	1066	1065	1292	1281	Up	0.0159241	-0.00684209	0.0109774	1.79795
MA0695.1	ZBTB7C	0.15	5894	5.5	7370	5.7	Down	706300	0.283029	1066	1059	1292	1269	Up	0.0161113	-0.0177021	0.0164035	1.79287
MA0634.1	ALX3	0.05	2950	2.8	3565	2.8	Up	706338	0.281995	1066	912	1292	1057	Up	0.0164647	-0.257247	0.0645191	1.78345
MA0704.1	Lhx4	0.14	6386	6	7436	5.8	Up	720444	0.0532245	1066	1046	1292	1246	Up	0.0165792	-0.0397965	0.0249697	1.78044
MA1131.1	FOSL2::JUN(var.2)	0.13	273	0.3	272	0.2	Up	713910	0.124531	1066	198	1292	192	Up	0.0166459	-2.58645	0.321561	1.77869
MA0903.1	HOXB3	0.04	4953	4.6	5872	4.5	Up	714280	0.119118	1066	1030	1292	1221	Up	0.0166886	-0.0655249	0.031971	1.77758
MA0742.1	Klf12	0.04	94	0.1	73	0.1	Up	705567	0.303497	1066	82	1292	68	Up	0.0175576	-3.96513	0.54557	1.75554
MA0838.1	CEBPG	0.06	43	0	23	0	Up	698095	0.565386	1066	27	1292	15	Up	0.0179013	-5.82953	1.10444	1.74712
MA0052.3	MEF2A	0.09	92	0.1	76	0.1	Up	706223	0.285146	1066	89	1292	75	Up	0.0181583	-3.8362	0.522691	1.74092
MA0009.2	T	0.09	8	0	0	0	Up	691866	0.844376	1066	5	1292	0	Up	0.0187858	-9.46759	3.73671	1.72617
MA0108.2	TBP	0.04	619	0.6	673	0.5	Up	720472	0.0530153	1066	442	1292	474	Up	0.0195471	-1.35741	0.17655	1.70892
MA0722.1	VAX1	0.13	5493	5.2	6505	5	Up	708634	0.224231	1066	1019	1292	1206	Up	0.0196371	-0.0821793	0.0343142	1.70692
MA0723.1	VAX2	0.13	5285	5	6243	4.8	Up	709328	0.20855	1066	1019	1292	1206	Up	0.0196371	-0.0821793	0.0343142	1.70692
MA1420.1	IRF5	0.11	35	0	22	0	Up	698885	0.533369	1066	34	1292	22	Up	0.0206797	-5.39712	0.893952	1.68446
MA0839.1	CREB3L1	0.09	16	0	8	0	Up	695233	0.688475	1066	16	1292	7	Up	0.0207062	-6.72167	1.41478	1.6839
MA0777.1	MYBL2	0.13	44	0	32	0	Up	698933	0.531454	1066	35	1292	23	Up	0.0226828	-5.34514	0.872439	1.6443
MA0040.1	Foxq1	0.15	1815	1.7	1983	1.5	Up	739192	0.00212286	1066	849	1292	978	Up	0.0227722	-0.364859	0.0733224	1.6426
MA0673.1	NKX2-8	0	22	0	12	0	Up	696452	0.634781	1066	22	1292	12	Up	0.024044	-6.12945	1.12528	1.61899
MA0033.2	FOXL1	0.09	2316	2.2	2642	2	Up	737180	0.00317593	1066	869	1292	1004	Up	0.0242871	-0.329156	0.0690607	1.61462
MA0890.1	GBX2	0.06	3559	3.3	4249	3.3	Up	710208	0.189843	1066	958	1292	1122	Up	0.0247096	-0.178741	0.0494152	1.60713
MA0666.1	MSX1	0.14	5121	4.8	6214	4.8	Down	696718	0.623325	1066	1035	1292	1231	Up	0.024825	-0.056152	0.0271912	1.60511
MA0041.1	Foxd3	0.1	1447	1.4	1637	1.3	Up	721916	0.043116	1066	599	1292	666	Up	0.0251178	-0.89327	0.124435	1.60002
MA0067.1	Pax2	0.01	433	0.4	432	0.3	Up	718640	0.0682385	1066	319	1292	333	Up	0.0264047	-1.8467	0.215409	1.57832
MA0591.1	Bach1::Mafk	0.02	7	0	1	0	Up	692625	0.808449	1066	7	1292	1	Up	0.0265477	-8.45138	2.59921	1.57597
MA0880.1	Dlx3	0.05	2810	2.6	3392	2.6	Up	704338	0.339962	1066	885	1292	1026	Up	0.026693	-0.300375	0.0641109	1.5736
MA0770.1	HSF2	0.14	220	0.2	213	0.2	Up	712065	0.154484	1066	188	1292	184	Up	0.0268029	-2.65436	0.308224	1.57182
MA0811.1	TFAP2B	0.15	6233	5.8	7431	5.8	Up	700614	0.466645	1066	1030	1292	1224	Up	0.0268425	-0.0637555	0.028432	1.57118
MA1140.1	JUNB(var.2)	0.13	398	0.4	400	0.3	Up	710660	0.180739	1066	181	1292	177	Up	0.0285022	-2.70956	0.309431	1.54512
MA0894.1	HESX1	0.06	3570	3.3	4267	3.3	Up	709542	0.203904	1066	958	1292	1123	Up	0.028855	-0.178099	0.0481305	1.53978
MA0718.1	RAX	0.05	3570	3.3	4267	3.3	Up	709542	0.203904	1066	958	1292	1123	Up	0.028855	-0.178099	0.0481305	1.53978
MA0699.1	LBX2	0.07	3570	3.3	4267	3.3	Up	709542	0.203904	1066	958	1292	1123	Up	0.028855	-0.178099	0.0481305	1.53978
MA0644.1	ESX1	0.06	3570	3.3	4267	3.3	Up	709542	0.203904	1066	958	1292	1123	Up	0.028855	-0.178099	0.0481305	1.53978
MA0889.1	GBX1	0.08	3565	3.3	4261	3.3	Up	709648	0.20162	1066	958	1292	1123	Up	0.028855	-0.178099	0.0481305	1.53978
MA0705.1	Lhx8	0.15	12414	11.6	14606	11.3	Up	711002	0.174052	1066	1054	1292	1262	Up	0.0291989	-0.0251029	0.017556	1.53463
MA0092.1	Hand1::Tcf3	0.02	184	0.2	189	0.1	Up	710460	0.184731	1066	173	1292	168	Up	0.0294462	-2.77961	0.319467	1.53097
MA0006.1	Ahr::Arnt	0.02	3189	3	3428	2.7	Up	752536	0.000102972	1066	947	1292	1109	Up	0.0303745	-0.19547	0.0495685	1.51749
MA0852.2	FOXK1	0.13	1648	1.5	1789	1.4	Up	735920	0.00405783	1066	808	1292	928	Up	0.0308237	-0.438377	0.0776262	1.51111
MA0031.1	FOXD1	0.09	1278	1.2	1369	1.1	Up	735582	0.00432923	1066	708	1292	802	Up	0.0310989	-0.638818	0.0975468	1.50726
MA0849.1	FOXO6	0.1	1278	1.2	1369	1.1	Up	735582	0.00432923	1066	708	1292	802	Up	0.0310989	-0.638818	0.0975468	1.50726
MA0614.1	Foxj2	0.07	1278	1.2	1369	1.1	Up	735582	0.00432923	1066	708	1292	802	Up	0.0310989	-0.638818	0.0975468	1.50726
MA1103.1	FOXK2	0.06	1277	1.2	1368	1.1	Up	735407	0.00447677	1066	708	1292	802	Up	0.0310989	-0.638818	0.0975468	1.50726
MA0101.1	REL	0.03	331	0.3	323	0.3	Up	716730	0.0877457	1066	271	1292	279	Up	0.0313183	-2.09155	0.235384	1.5042
MA0030.1	FOXF2	0.14	1274	1.2	1365	1.1	Up	735133	0.00471624	1066	706	1292	800	Up	0.0313269	-0.642657	0.0970685	1.50408
MA0621.1	mix-a	0.15	2037	1.9	2411	1.9	Up	709302	0.209133	1066	780	1292	893	Up	0.0322388	-0.491519	0.0822112	1.49162
MA0686.1	SPDEF	0.05	28	0	17	0	Up	697026	0.610148	1066	27	1292	17	Up	0.0325713	-5.74199	0.929357	1.48716
MA0881.1	Dlx4	0.06	3573	3.4	4270	3.3	Up	709386	0.207277	1066	958	1292	1124	Up	0.0336077	-0.177457	0.046847	1.47356
MA0630.1	SHOX	0.03	3573	3.4	4270	3.3	Up	709386	0.207277	1066	958	1292	1124	Up	0.0336077	-0.177457	0.046847	1.47356
MA0075.2	Prrx2	0.04	3573	3.4	4270	3.3	Up	709386	0.207277	1066	958	1292	1124	Up	0.0336077	-0.177457	0.046847	1.47356
MA0708.1	MSX2	0.09	3573	3.4	4270	3.3	Up	709386	0.207277	1066	958	1292	1124	Up	0.0336077	-0.177457	0.046847	1.47356
MA0027.2	EN1	0.06	3573	3.4	4270	3.3	Up	709386	0.207277	1066	958	1292	1124	Up	0.0336077	-0.177457	0.046847	1.47356
MA0721.1	UNCX	0.05	3573	3.4	4270	3.3	Up	709386	0.207277	1066	958	1292	1124	Up	0.0336077	-0.177457	0.046847	1.47356
MA0726.1	VSX2	0.15	5312	5	6445	5	Down	698634	0.543462	1066	958	1292	1124	Up	0.0336077	-0.177457	0.046847	1.47356
MA0709.1	Msx3	0.07	3573	3.4	4270	3.3	Up	709386	0.207277	1066	958	1292	1124	Up	0.0336077	-0.177457	0.046847	1.47356
MA0720.1	Shox2	0.05	3573	3.4	4270	3.3	Up	709386	0.207277	1066	958	1292	1124	Up	0.0336077	-0.177457	0.046847	1.47356
MA0654.1	ISX	0.06	3573	3.4	4270	3.3	Up	709386	0.207277	1066	958	1292	1124	Up	0.0336077	-0.177457	0.046847	1.47356
MA0717.1	RAX2	0.05	3573	3.4	4270	3.3	Up	709386	0.207277	1066	958	1292	1124	Up	0.0336077	-0.177457	0.046847	1.47356
MA0068.2	PAX4	0.09	3700	3.5	4426	3.4	Up	710014	0.193867	1066	957	1292	1123	Up	0.0342411	-0.178852	0.0466246	1.46545
MA0467.1	Crx	0.07	125	0.1	117	0.1	Up	706788	0.269968	1066	118	1292	109	Up	0.035201	-3.36554	0.391237	1.45345
MA0615.1	Gmeb1	0.09	1993	1.9	2250	1.7	Up	713712	0.127517	1066	643	1292	723	Up	0.0361118	-0.782986	0.108227	1.44235
MA0648.1	GSC	0.01	261	0.2	275	0.2	Up	711909	0.157247	1066	228	1292	231	Up	0.0365317	-2.35185	0.258462	1.43733
MA0136.2	ELF5	0.08	2851	2.7	3427	2.7	Up	701326	0.440594	1066	997	1292	1178	Up	0.0367093	-0.114854	0.0367173	1.43522
MA0151.1	Arid3a	0	1744	1.6	1957	1.5	Up	725709	0.0242548	1066	816	1292	940	Up	0.0368702	-0.422012	0.0733053	1.43332
MA0606.1	NFAT5	0.03	659	0.6	730	0.6	Up	718488	0.0696437	1066	488	1292	536	Up	0.0369873	-1.19748	0.142061	1.43195
MA0850.1	FOXP3	0.1	2276	2.1	2455	1.9	Up	745510	0.000547336	1066	913	1292	1065	Up	0.0372913	-0.251021	0.0552264	1.42839
MA1099.1	Hes1	0.03	1499	1.4	1648	1.3	Up	721991	0.042651	1066	620	1292	696	Up	0.0373522	-0.836675	0.110588	1.42768
MA0711.1	OTX1	0.01	714	0.7	795	0.6	Up	718791	0.0668568	1066	514	1292	567	Up	0.0378915	-1.11956	0.135831	1.42146
MA0508.2	PRDM1	0.04	891	0.8	948	0.7	Up	727766	0.0174016	1066	594	1292	664	Up	0.0381298	-0.901479	0.116688	1.41874
MA0851.1	Foxj3	0.11	851	0.8	936	0.7	Up	722668	0.0386188	1066	568	1292	633	Up	0.0386335	-0.9682	0.121096	1.41304
MA0732.1	EGR3	0.13	381	0.4	409	0.3	Up	713288	0.134074	1066	284	1292	296	Up	0.0388446	-2.01522	0.217677	1.41067
MA1145.1	FOSL2::JUND(var.2)	0.12	259	0.2	265	0.2	Up	709932	0.195572	1066	185	1292	184	Up	0.0404025	-2.66593	0.285079	1.39359
MA1127.1	FOSB::JUN	0.15	198	0.2	199	0.2	Up	707002	0.264335	1066	134	1292	127	Up	0.0407701	-3.1644	0.354389	1.38966
MA0795.1	SMAD3	0.1	55	0.1	41	0	Up	697678	0.58263	1066	33	1292	23	Up	0.0414499	-5.38697	0.788781	1.38248
MA0069.1	Pax6	0.06	4	0	0	0	Up	691220	0.875214	1066	4	1292	0	Up	0.0416401	-9.61235	3.44721	1.38049
MA1122.1	TFDP1	0.14	2077	1.9	2347	1.8	Up	723372	0.0347714	1066	792	1292	911	Up	0.0421982	-0.466125	0.0754486	1.37471
MA0084.1	SRY	0.07	4414	4.1	5037	3.9	Up	721214	0.0477124	1066	1004	1292	1189	Up	0.0427456	-0.103108	0.0334026	1.36911
MA0773.1	MEF2D	0.15	188	0.2	178	0.1	Up	709434	0.206239	1066	167	1292	164	Up	0.0427827	-2.82233	0.303354	1.36873
MA0707.1	MNX1	0.09	3648	3.4	4241	3.3	Up	713996	0.123255	1066	952	1292	1118	Up	0.0431852	-0.185846	0.0455061	1.36466
MA0780.1	PAX3	0.14	359	0.3	396	0.3	Up	710606	0.18181	1066	236	1292	242	Up	0.0446868	-2.29354	0.241136	1.34982
MA0845.1	FOXB1	0.03	26	0	17	0	Up	696371	0.638294	1066	26	1292	17	Up	0.0453128	-5.76871	0.875918	1.34378
MA0814.1	TFAP2C(var.2)	0.14	3299	3.1	3791	2.9	Up	718470	0.0698122	1066	868	1292	1008	Up	0.0453505	-0.32712	0.061667	1.34342
MA0609.1	Crem	0.05	380	0.4	390	0.3	Up	713508	0.130652	1066	271	1292	283	Up	0.0455794	-2.0813	0.214884	1.34123
MA0853.1	Alx4	0.15	1083	1	1225	0.9	Up	712314	0.150158	1066	434	1292	473	Up	0.0456186	-1.37209	0.153272	1.34086
MA0778.1	NFKB2	0.11	210	0.2	217	0.2	Up	705410	0.308018	1066	122	1292	115	Up	0.0458599	-3.30311	0.362169	1.33857
MA0003.3	TFAP2A	0.1	1741	1.6	2017	1.6	Up	709832	0.1977	1066	713	1292	813	Up	0.0464962	-0.623924	0.0880514	1.33258
MA0497.1	MEF2C	0.06	113	0.1	104	0.1	Up	704857	0.324225	1066	106	1292	98	Up	0.0468271	-3.51893	0.389938	1.3295
MA0616.1	Hes2	0.04	69	0.1	62	0	Up	701194	0.445363	1066	65	1292	55	Up	0.0479147	-4.28339	0.516287	1.31953
MA0488.1	JUN	0.08	142	0.1	128	0.1	Up	706294	0.28322	1066	125	1292	119	Up	0.0488871	-3.2611	0.347957	1.31081
MA1133.1	JUN::JUNB(var.2)	0.15	239	0.2	246	0.2	Up	707910	0.241444	1066	166	1292	164	Up	0.0490184	-2.82665	0.294715	1.30964
MA0768.1	LEF1	0.12	103	0.1	97	0.1	Up	704088	0.347691	1066	100	1292	92	Up	0.0492081	-3.60609	0.396951	1.30796
MA0682.1	Pitx1	0.1	2002	1.9	2326	1.8	Up	716632	0.0888689	1066	886	1292	1032	Up	0.0493558	-0.295357	0.0573311	1.30666
MA1154.1	ZNF282	0.08	8	0	2	0	Up	692738	0.803133	1066	8	1292	2	Up	0.0503354	-7.99261	2.04282	1.29813
MA0672.1	NKX2-3	0	6	0	1	0	Up	691979	0.839005	1066	6	1292	1	Up	0.0511072	-8.55461	2.39276	1.29152
MA0847.1	FOXD2	0.09	2543	2.4	2778	2.2	Up	742199	0.00113301	1066	940	1292	1103	Up	0.0515379	-0.204731	0.0466935	1.28787
MA0819.1	CLOCK	0.04	120	0.1	103	0.1	Up	702694	0.392923	1066	81	1292	72	Up	0.0531773	-3.93299	0.446099	1.27427
MA0148.3	FOXA1	0.14	1942	1.8	2249	1.7	Up	705634	0.301602	1066	877	1292	1021	Up	0.0533127	-0.310444	0.0580621	1.27317
MA0480.1	Foxo1	0.07	536	0.5	565	0.4	Up	718531	0.0692425	1066	419	1292	458	Up	0.0542427	-1.42066	0.149029	1.26566
MA0674.1	NKX6-1	0.03	572	0.5	630	0.5	Up	714267	0.119306	1066	384	1292	416	Up	0.054515	-1.5528	0.161947	1.26348
MA0832.1	Tcf21	0.07	27	0	17	0	Up	694916	0.702714	1066	18	1292	10	Up	0.0546861	-6.39642	1.09442	1.26212
MA0612.1	EMX1	0.1	5281	5	6259	4.8	Up	709173	0.21199	1066	1029	1292	1226	Up	0.0548545	-0.0632786	0.0246769	1.26079
MA0660.1	MEF2B	0.15	154	0.1	150	0.1	Up	706727	0.271568	1066	142	1292	138	Up	0.0548902	-3.06303	0.318356	1.26051
MA0626.1	Npas2	0.14	1124	1.1	1253	1	Up	717233	0.0822196	1066	504	1292	559	Up	0.055773	-1.14396	0.127996	1.25358
MA0831.2	TFE3	0.12	1005	0.9	1159	0.9	Up	710196	0.190089	1066	517	1292	575	Up	0.0563192	-1.10526	0.124023	1.24934
MA0914.1	ISL2	0.12	3527	3.3	4234	3.3	Up	698270	0.558194	1066	1012	1292	1202	Up	0.057566	-0.0895447	0.0291653	1.23983
MA0470.1	E2F4	0.14	2262	2.1	2687	2.1	Up	706203	0.285695	1066	829	1292	961	Up	0.0591758	-0.394688	0.0642354	1.22786
MA0046.2	HNF1A	0.06	11	0	4	0	Up	692966	0.792434	1066	10	1292	4	Up	0.0597399	-7.41619	1.49967	1.22374
MA0891.1	GSC2	0.05	974	0.9	1102	0.9	Up	717728	0.0770605	1066	631	1292	714	Up	0.059987	-0.805594	0.099129	1.22194
MA0102.3	CEBPA	0.06	112	0.1	110	0.1	Up	703924	0.352832	1066	109	1292	103	Up	0.0601511	-3.46317	0.35858	1.22076
MA0047.2	Foxa2	0.15	2036	1.9	2429	1.9	Up	692139	0.831412	1066	889	1292	1038	Up	0.060939	-0.28874	0.0538456	1.2151
MA0895.1	HMBOX1	0.05	598	0.6	666	0.5	Up	714340	0.118257	1066	450	1292	496	Up	0.0632773	-1.31179	0.137014	1.19875
MA0524.2	TFAP2C	0.15	5959	5.6	7089	5.5	Up	703970	0.351385	1066	1020	1292	1214	Up	0.0642439	-0.0767048	0.026194	1.19217
MA0144.2	STAT3	0.11	1298	1.2	1515	1.2	Up	711657	0.161791	1066	726	1292	833	Up	0.0664367	-0.59338	0.0790609	1.17759
MA0520.1	Stat6	0.15	1155	1.1	1329	1	Up	708554	0.22609	1066	492	1292	547	Up	0.0667341	-1.17696	0.124545	1.17565
MA0158.1	HOXA5	0.12	8789	8.2	10644	8.2	Up	692150	0.830867	1066	1066	1292	1287	Up	0.0679978	-0.00279592	0.00559185	1.1675
MA0767.1	GCM2	0.08	277	0.3	296	0.2	Up	709756	0.199312	1066	244	1292	255	Up	0.0681804	-2.23187	0.213791	1.16634
MA0700.1	LHX2	0.15	4148	3.9	5031	3.9	Down	699098	0.524876	1066	968	1292	1143	Up	0.0682384	-0.157884	0.0376479	1.16597
MA0712.1	OTX2	0.01	788	0.7	903	0.7	Up	713790	0.126337	1066	553	1292	621	Up	0.0686961	-1.00128	0.110109	1.16307
MA0503.1	Nkx2-5(var.2)	0.14	4688	4.4	5900	4.6	Down	716412	0.0913949	1066	1052	1292	1261	Up	0.0687159	-0.0270439	0.0159603	1.16294
MA0162.3	EGR1	0.15	320	0.3	323	0.3	Up	710944	0.175191	1066	247	1292	259	Up	0.069672	-2.21187	0.208974	1.15694
MA0518.1	Stat4	0.15	3650	3.4	4282	3.3	Up	711910	0.157239	1066	1017	1292	1210	Up	0.0708328	-0.0812082	0.026706	1.14977
MA0137.3	STAT1	0.02	150	0.1	150	0.1	Up	705437	0.307225	1066	140	1292	138	Up	0.07237	-3.07322	0.297964	1.14044
MA0675.1	NKX6-2	0.02	1196	1.1	1330	1	Up	716015	0.0961269	1066	564	1292	635	Up	0.0751398	-0.971019	0.106362	1.12413
MA0157.2	FOXO3	0.14	1116	1	1238	1	Up	722886	0.0373905	1066	669	1292	764	Up	0.0752201	-0.714652	0.0858479	1.12367
MA0153.2	HNF1B	0.07	8	0	3	0	Up	692205	0.828285	1066	8	1292	3	Up	0.0755451	-7.7499	1.55739	1.12179
MA0442.2	SOX10	0	15	0	7	0	Up	693952	0.746616	1066	14	1292	7	Up	0.0755739	-6.81487	1.22837	1.12163
MA0527.1	ZBTB33	0.05	52	0	45	0	Up	696964	0.612769	1066	36	1292	28	Up	0.075671	-5.18595	0.634215	1.12107
MA0105.4	NFKB1	0.09	16	0	9	0	Up	693068	0.787684	1066	11	1292	5	Up	0.076472	-7.20581	1.34141	1.1165
MA0150.2	Nfe2l2	0.05	11	0	5	0	Up	693077	0.78724	1066	11	1292	5	Up	0.076472	-7.20581	1.34141	1.1165
MA0878.1	CDX1	0.03	603	0.6	671	0.5	Up	714036	0.122672	1066	454	1292	503	Up	0.0768047	-1.29532	0.129569	1.11461
MA0618.1	LBX1	0.13	2675	2.5	3166	2.5	Up	709265	0.20995	1066	903	1292	1059	Up	0.0768673	-0.263034	0.0474932	1.11426
MA0501.1	MAF::NFE2	0.15	163	0.2	151	0.1	Up	706338	0.282022	1066	145	1292	144	Up	0.0772288	-3.01741	0.28723	1.11222
MA0658.1	LHX6	0.14	2695	2.5	3061	2.4	Up	717902	0.0752991	1066	887	1292	1038	Up	0.0778687	-0.290364	0.0505981	1.10864
MA0791.1	POU4F3	0.1	85	0.1	75	0.1	Up	700688	0.463915	1066	73	1292	66	Up	0.079148	-4.06983	0.42167	1.10156
MA0769.1	Tcf7	0.12	120	0.1	120	0.1	Up	703636	0.361975	1066	116	1292	112	Up	0.0799291	-3.35832	0.327685	1.0973
MA0463.1	Bcl6	0.05	75	0.1	72	0.1	Up	700692	0.463748	1066	75	1292	68	Up	0.0827611	-4.02909	0.417653	1.08217
MA1139.1	FOSL2::JUNB(var.2)	0.14	245	0.2	250	0.2	Up	703214	0.375638	1066	118	1292	115	Up	0.0831996	-3.32706	0.314275	1.07988
MA0812.1	TFAP2B(var.2)	0.12	2239	2.1	2606	2	Up	710044	0.193253	1066	773	1292	894	Up	0.0841003	-0.497211	0.0676001	1.0752
MA0646.1	GCM1	0.1	127	0.1	125	0.1	Up	703557	0.364509	1066	119	1292	116	Up	0.0842145	-3.31478	0.313961	1.07461
MA1106.1	HIF1A	0.01	453	0.4	497	0.4	Up	709962	0.194954	1066	334	1292	362	Up	0.084765	-1.75346	0.161306	1.07178
MA0032.2	FOXC1	0	7	0	2	0	Up	692092	0.833641	1066	7	1292	2	Up	0.088011	-8.0829	1.86224	1.05546
MA0642.1	EN2	0.09	5178	4.9	6280	4.9	Down	696496	0.632876	1066	1037	1292	1240	Up	0.0890151	-0.0495076	0.0194699	1.05054
MA0139.1	CTCF	0.05	18	0	11	0	Up	694401	0.726068	1066	18	1292	11	Up	0.0896638	-6.3308	0.963172	1.04738
MA0823.1	HEY1	0.14	1320	1.2	1451	1.1	Up	717108	0.0835618	1066	553	1292	624	Up	0.0897847	-0.99781	0.103162	1.0468
MA0471.1	E2F6	0.15	6944	6.5	8372	6.5	Up	707895	0.241822	1066	1060	1292	1275	Up	0.0902902	-0.0136204	0.010962	1.04436
MA0706.1	MEOX2	0.08	3434	3.2	3858	3	Up	720651	0.0516938	1066	880	1292	1031	Up	0.0914561	-0.300955	0.0489314	1.03879
MA0525.2	TP63	0.1	6	0	0	0	Up	690574	0.906242	1066	3	1292	0	Up	0.0922507	-9.79363	3.08464	1.03503
MA0083.3	SRF	0.04	5	0	0	0	Up	690574	0.906242	1066	3	1292	0	Up	0.0922507	-9.79363	3.08464	1.03503
MA0844.1	XBP1	0.01	3	0	0	0	Up	690574	0.906242	1066	3	1292	0	Up	0.0922507	-9.79363	3.08464	1.03503
MA0898.1	Hmx3	0.02	3	0	0	0	Up	690574	0.906242	1066	3	1292	0	Up	0.0922507	-9.79363	3.08464	1.03503
MA0804.1	TBX19	0.07	4	0	0	0	Up	690574	0.906242	1066	3	1292	0	Up	0.0922507	-9.79363	3.08464	1.03503
MA0661.1	MEOX1	0.13	4234	4	4911	3.8	Up	712291	0.150546	1066	974	1292	1153	Up	0.0946956	-0.147148	0.0339964	1.02367
MA0014.3	PAX5	0.02	42	0	34	0	Up	697017	0.61051	1066	41	1292	34	Up	0.0997304	-4.95553	0.543795	1.00117
MA0888.1	EVX2	0.06	3932	3.7	4532	3.5	Up	713349	0.133122	1066	979	1292	1161	Up	0.100956	-0.138471	0.0314086	0.995868
MA0620.2	MITF	0.15	575	0.5	594	0.5	Up	708646	0.223964	1066	239	1292	254	Up	0.103701	-2.24961	0.18964	0.984217
MA0893.1	GSX2	0.07	8081	7.6	9435	7.3	Up	721903	0.0432008	1066	1061	1292	1278	Up	0.10938	-0.0112459	0.00893253	0.961064
MA0602.1	Arid5a	0.06	1124	1.1	1225	0.9	Up	712268	0.150935	1066	400	1292	443	Up	0.110209	-1.47808	0.130148	0.957785
MA0163.1	PLAG1	0.12	140	0.1	153	0.1	Up	702851	0.387643	1066	130	1292	130	Up	0.11277	-3.1694	0.27728	0.947806
MA0887.1	EVX1	0.06	3965	3.7	4592	3.6	Up	710859	0.176831	1066	980	1292	1163	Up	0.114027	-0.136494	0.0303986	0.942992
MA0649.1	HEY2	0.14	1148	1.1	1287	1	Up	714040	0.122613	1066	504	1292	568	Up	0.11437	-1.13244	0.104974	0.941689
MA0604.1	Atf1	0.03	285	0.3	298	0.2	Up	706266	0.283957	1066	223	1292	237	Up	0.117623	-2.34935	0.189628	0.929509
MA0018.3	CREB1	0.12	294	0.3	304	0.2	Up	703096	0.379532	1066	135	1292	136	Up	0.119379	-3.10986	0.266672	0.923071
MA0140.2	GATA1::TAL1	0.08	188	0.2	204	0.2	Up	703838	0.355547	1066	175	1292	182	Up	0.119409	-2.71377	0.220855	0.922962
MA0596.1	SREBF2	0.12	961	0.9	1107	0.9	Up	710444	0.185063	1066	632	1292	724	Up	0.121479	-0.794427	0.0813601	0.915498
MA0483.1	Gfi1b	0.07	199	0.2	206	0.2	Up	704600	0.331935	1066	179	1292	187	Up	0.123343	-2.67801	0.214374	0.908886
MA0892.1	GSX1	0.09	8814	8.3	10266	7.9	Up	722662	0.0386474	1066	1064	1292	1284	Up	0.124783	-0.0058327	0.00624937	0.903845
MA0519.1	Stat5a::Stat5b	0.12	1015	1	1171	0.9	Up	705578	0.303198	1066	564	1292	642	Up	0.125717	-0.963117	0.0905574	0.900607
MA0756.1	ONECUT2	0.12	176	0.2	179	0.1	Up	703332	0.371802	1066	155	1292	160	Up	0.128779	-2.89371	0.231622	0.890155
MA0842.1	NRL	0.14	6825	6.4	8638	6.7	Down	732370	0.00786259	1066	1066	1292	1288	Up	0.131582	-0.00223587	0.00447174	0.880804
MA1108.1	MXI1	0.05	446	0.4	523	0.4	Up	703176	0.376868	1066	273	1292	296	Up	0.133946	-2.04367	0.160789	0.873071
MA0132.2	PDX1	0.06	3101	2.9	3761	2.9	Down	697694	0.581984	1066	931	1292	1100	Up	0.134509	-0.213631	0.0367488	0.871249
MA0691.1	TFAP4	0.02	47	0	38	0	Up	695336	0.683895	1066	31	1292	25	Up	0.135655	-5.37246	0.582135	0.867564
MA0854.1	Alx1	0.15	1037	1	1178	0.9	Up	708156	0.23549	1066	417	1292	467	Up	0.146216	-1.41008	0.11409	0.835005
MA0679.1	ONECUT1	0.12	178	0.2	182	0.1	Up	703098	0.379433	1066	157	1292	163	Up	0.147092	-2.87113	0.223342	0.83241
MA0633.1	Twist2	0.14	4074	3.8	5052	3.9	Down	701384	0.438472	1066	933	1292	1104	Up	0.148011	-0.209466	0.0346088	0.829705
MA0790.1	POU4F1	0.13	262	0.2	269	0.2	Up	704856	0.324255	1066	190	1292	201	Up	0.148184	-2.58317	0.196291	0.829198
MA0481.2	FOXP1	0.01	228	0.2	250	0.2	Up	704373	0.338871	1066	209	1292	223	Up	0.14887	-2.43984	0.183956	0.827192
MA1102.1	CTCFL	0.02	46	0	40	0	Up	696406	0.636775	1066	45	1292	40	Up	0.150367	-4.77349	0.445225	0.822849
MA1136.1	FOSB::JUNB(var.2)	0.14	188	0.2	192	0.1	Up	700846	0.458058	1066	108	1292	108	Up	0.151394	-3.43576	0.27728	0.819892
MA0638.1	CREB3	0.03	6	0	2	0	Up	691446	0.864401	1066	6	1292	2	Up	0.151479	-8.18612	1.65579	0.819648
MA0749.1	ZBED1	0.14	27	0	22	0	Up	693320	0.775924	1066	18	1292	13	Up	0.151681	-6.21514	0.731846	0.819069
MA0693.2	VDR	0.02	502	0.5	558	0.4	Up	709628	0.202039	1066	396	1292	443	Up	0.153966	-1.48532	0.115667	0.812576
MA0060.3	NFYA	0	8	0	7	0	Up	691668	0.853805	1066	8	1292	4	Up	0.154485	-7.56861	1.19482	0.811114
MA0469.2	E2F3	0.15	9	0	5	0	Up	691670	0.853709	1066	8	1292	4	Up	0.154485	-7.56861	1.19482	0.811114
MA0862.1	GMEB2	0.11	1079	1	1194	0.9	Up	711112	0.171963	1066	488	1292	553	Up	0.156612	-1.17498	0.0970556	0.805175
MA0502.1	NFYB	0.02	76	0.1	76	0.1	Up	698038	0.567731	1066	70	1292	67	Up	0.157978	-4.08912	0.340016	0.801403
MA1143.1	FOSL1::JUND(var.2)	0.13	1344	1.3	1520	1.2	Up	722788	0.0379357	1066	721	1292	838	Up	0.162016	-0.594047	0.0604689	0.790441
MA0788.1	POU3F3	0.11	195	0.2	197	0.2	Up	703418	0.368978	1066	170	1292	179	Up	0.162163	-2.74657	0.203068	0.790048
MA0024.3	E2F1	0.09	337	0.3	380	0.3	Up	701568	0.43191	1066	171	1292	180	Up	0.163038	-2.73835	0.20349	0.787712
MA0635.1	BARHL2	0.09	3916	3.7	4685	3.6	Up	692844	0.798154	1066	1031	1292	1235	Up	0.166241	-0.0566047	0.0169291	0.779263
MA0787.1	POU3F2	0.02	26	0	19	0	Up	694022	0.743397	1066	24	1292	19	Up	0.166894	-5.74725	0.606588	0.77756
MA0004.1	Arnt	0.1	2003	1.9	2260	1.7	Up	720960	0.0494775	1066	782	1292	914	Up	0.167288	-0.472915	0.0523879	0.776535
MA0834.1	ATF7	0.12	122	0.1	126	0.1	Up	697353	0.596274	1066	65	1292	62	Up	0.170119	-4.1977	0.344919	0.769248
MA1129.1	FOSL1::JUN(var.2)	0.14	233	0.2	248	0.2	Up	700242	0.480598	1066	119	1292	122	Up	0.172606	-3.27856	0.241509	0.762945
MA0511.2	RUNX2	0.06	255	0.2	270	0.2	Up	705043	0.318708	1066	225	1292	243	Up	0.177419	-2.32493	0.166486	0.751
MA1111.1	NR2F2	0	4	0	1	0	Up	690687	0.900803	1066	4	1292	1	Up	0.182269	-8.81986	1.86224	0.739286
MA0637.1	CENPB	0.04	4	0	1	0	Up	690687	0.900803	1066	4	1292	1	Up	0.182269	-8.81986	1.86224	0.739286
MA0896.1	Hmx1	0.15	389	0.4	457	0.4	Up	702540	0.398094	1066	322	1292	358	Up	0.185643	-1.78782	0.124606	0.731321
MA0784.1	POU1F1	0.08	58	0.1	52	0	Up	696362	0.638706	1066	54	1292	51	Up	0.193835	-4.46997	0.358964	0.712568
MA0908.1	HOXD11	0.14	1467	1.4	1648	1.3	Up	711624	0.162393	1066	752	1292	879	Up	0.194068	-0.529265	0.0522883	0.712045
MA0056.1	MZF1	0.01	7953	7.5	9554	7.4	Up	697532	0.588774	1066	1062	1292	1281	Up	0.195101	-0.00887596	0.00690968	0.70974
MA0753.1	ZNF740	0.1	2036	1.9	2213	1.7	Up	708412	0.229405	1066	493	1292	563	Up	0.19737	-1.15472	0.0859148	0.704718
MA0042.2	FOXI1	0.08	538	0.5	637	0.5	Up	702152	0.411407	1066	423	1292	479	Up	0.201685	-1.38151	0.0981115	0.695327
MA0074.1	RXRA::VDR	0.07	2	0	0	0	Up	689928	0.937415	1066	2	1292	0	Up	0.204269	-10.0363	2.59921	0.689797
MA0870.1	Sox1	0.07	2	0	0	0	Up	689928	0.937415	1066	2	1292	0	Up	0.204269	-10.0363	2.59921	0.689797
MA0840.1	Creb5	0	2	0	0	0	Up	689928	0.937415	1066	2	1292	0	Up	0.204269	-10.0363	2.59921	0.689797
MA0688.1	TBX2	0.07	587	0.6	665	0.5	Up	706286	0.283424	1066	436	1292	495	Up	0.204404	-1.33602	0.0943769	0.689511
MA0825.1	MNT	0.15	851	0.8	961	0.7	Up	704262	0.342289	1066	341	1292	382	Up	0.209194	-1.69978	0.113706	0.679451
MA0472.2	EGR2	0.15	412	0.4	441	0.3	Up	707470	0.252369	1066	309	1292	344	Up	0.211976	-1.84623	0.122716	0.673714
MA0058.3	MAX	0.01	494	0.5	567	0.4	Up	702211	0.409369	1066	286	1292	317	Up	0.217585	-1.96081	0.129059	0.662372
MA0904.1	Hoxb5	0.05	82	0.1	82	0.1	Up	697067	0.608382	1066	70	1292	69	Up	0.219373	-4.06806	0.297891	0.658817
MA0912.1	Hoxd3	0.05	296	0.3	336	0.3	Up	701022	0.451603	1066	210	1292	229	Up	0.222025	-2.4173	0.152606	0.653598
MA0645.1	ETV6	0.14	3018	2.8	3601	2.8	Up	707379	0.254668	1066	989	1292	1180	Up	0.222753	-0.119439	0.0226539	0.652177
MA0724.1	VENTX	0.15	4577	4.3	5453	4.2	Up	701990	0.417019	1066	1031	1292	1237	Up	0.235991	-0.0554379	0.0145956	0.627105
MA0607.1	Bhlha15	0.13	4604	4.3	5872	4.5	Down	717114	0.0835021	1066	983	1292	1173	Up	0.237043	-0.128117	0.0224594	0.625173
MA0473.2	ELF1	0.01	7	0	4	0	Up	691026	0.884514	1066	7	1292	4	Up	0.23997	-7.6589	1.01425	0.619843
MA0066.1	PPARG	0.12	8	0	4	0	Up	691028	0.884418	1066	7	1292	4	Up	0.23997	-7.6589	1.01425	0.619843
MA0528.1	ZNF263	0.15	817	0.8	905	0.7	Up	701280	0.442253	1066	333	1292	374	Up	0.240408	-1.73213	0.110001	0.619051
MA0605.1	Atf3	0.14	1764	1.7	2090	1.6	Up	702588	0.396467	1066	851	1292	1005	Up	0.245059	-0.343528	0.0374457	0.61073
MA0907.1	HOXC13	0.09	42	0	42	0	Up	694805	0.707724	1066	41	1292	38	Up	0.250544	-4.8764	0.385533	0.601116
MA0038.1	Gfi1	0.02	392	0.4	443	0.3	Up	703346	0.371315	1066	321	1292	361	Up	0.254153	-1.78405	0.108103	0.594905
MA0680.1	PAX7	0.14	199	0.2	240	0.2	Up	698874	0.533789	1066	140	1292	149	Up	0.25616	-3.01809	0.187705	0.591488
MA0766.1	GATA5	0.1	10706	10	12769	9.9	Up	701210	0.444784	1066	1066	1292	1289	Up	0.256574	-0.00167625	0.00335251	0.590787
MA1124.1	ZNF24	0.04	32	0	38	0	Up	692660	0.806802	1066	17	1292	13	Up	0.267782	-6.25522	0.651676	0.572218
MA1117.1	RELB	0.01	241	0.2	269	0.2	Up	701132	0.447577	1066	217	1292	239	Up	0.271346	-2.36293	0.13827	0.566476
MA0617.1	Id2	0.02	723	0.7	779	0.6	Up	707137	0.260853	1066	331	1292	374	Up	0.278189	-1.73646	0.101323	0.55566
MA0492.1	JUND(var.2)	0.06	56	0.1	55	0	Up	695384	0.681753	1066	55	1292	54	Up	0.278954	-4.41601	0.303512	0.554467
MA0523.1	TCF7L2	0.04	109	0.1	116	0.1	Up	697632	0.584591	1066	104	1292	109	Up	0.27932	-3.45624	0.209852	0.553898
MA0786.1	POU3F1	0.08	243	0.2	254	0.2	Up	701780	0.424417	1066	210	1292	232	Up	0.289278	-2.40793	0.13387	0.538685
MA0495.2	MAFF	0.15	35	0	26	0	Up	693002	0.790725	1066	24	1292	21	Up	0.29189	-5.67682	0.465725	0.534781
MA0464.2	BHLHE40	0.06	838	0.8	950	0.7	Up	702256	0.407835	1066	330	1292	374	Up	0.298554	-1.73864	0.0969649	0.524977
MA0104.4	MYCN	0.12	836	0.8	950	0.7	Up	702076	0.414025	1066	330	1292	374	Up	0.298554	-1.73864	0.0969649	0.524977
MA1126.1	FOS::JUN(var.2)	0.13	270	0.3	290	0.2	Up	701330	0.440414	1066	197	1292	217	Up	0.301564	-2.50202	0.138118	0.520621
MA0122.2	NKX3-2	0	19	0	16	0	Up	692382	0.819911	1066	19	1292	16	Up	0.306975	-6.03241	0.518288	0.512897
MA1107.1	KLF9	0.15	6456	6.1	7013	5.4	Up	728994	0.0141796	1066	967	1292	1156	Up	0.333967	-0.150475	0.0198486	0.476297
MA0485.1	Hoxc9	0.02	3	0	1	0	Up	690041	0.931954	1066	3	1292	1	Up	0.334024	-9.00115	1.49967	0.476222
MA0735.1	GLIS1	0.1	3	0	1	0	Up	690041	0.931954	1066	3	1292	1	Up	0.334024	-9.00115	1.49967	0.476222
MA0678.1	OLIG2	0	6	0	2	0	Up	690041	0.931954	1066	3	1292	1	Up	0.334024	-9.00115	1.49967	0.476222
MA0059.1	MAX::MYC	0.15	720	0.7	850	0.7	Up	698690	0.541206	1066	322	1292	367	Up	0.339846	-1.76993	0.0888352	0.468718
MA0802.1	TBR1	0.11	510	0.5	584	0.5	Up	702283	0.406889	1066	399	1292	459	Up	0.34438	-1.45432	0.075411	0.462962
MA0093.2	USF1	0.11	621	0.6	725	0.6	Up	700950	0.454237	1066	419	1292	483	Up	0.349135	-1.38236	0.0724352	0.457007
MA0089.1	MAFG::NFE2L1	0.09	5188	4.9	6129	4.7	Up	692147	0.831033	1066	1041	1292	1253	Up	0.373076	-0.0392117	0.00998116	0.428202
MA1146.1	NR1A4::RXRA	0.11	17	0	12	0	Up	691071	0.882355	1066	12	1292	10	Up	0.397068	-6.67922	0.528819	0.401135
MA0656.1	JDP2(var.2)	0.09	82	0.1	87	0.1	Up	693348	0.774621	1066	47	1292	48	Up	0.401829	-4.61242	0.247223	0.395958
MA1147.1	NR4A2::RXRA	0.06	4	0	2	0	Up	690154	0.926496	1066	4	1292	2	Up	0.419137	-8.45138	1.12528	0.377644
MA0864.1	E2F2	0.15	5	0	2	0	Up	690155	0.926447	1066	4	1292	2	Up	0.419137	-8.45138	1.12528	0.377644
MA0876.1	BSX	0.03	2721	2.6	3268	2.5	Up	705588	0.302884	1066	907	1292	1083	Up	0.42492	-0.24369	0.0215507	0.371692
MA0112.3	ESR1	0.11	13	0	10	0	Up	690605	0.90475	1066	8	1292	6	Up	0.425771	-7.30336	0.664303	0.370823
MA0781.1	PAX9	0.07	1	0	0	0	Up	689282	0.968683	1066	1	1292	0	Up	0.452078	-10.4048	1.86224	0.344787
MA0779.1	PAX1	0.07	1	0	0	0	Up	689282	0.968683	1066	1	1292	0	Up	0.452078	-10.4048	1.86224	0.344787
MA0736.1	GLIS2	0.02	1	0	0	0	Up	689282	0.968683	1066	1	1292	0	Up	0.452078	-10.4048	1.86224	0.344787
MA0860.1	Rarg(var.2)	0.03	1	0	0	0	Up	689282	0.968683	1066	1	1292	0	Up	0.452078	-10.4048	1.86224	0.344787
MA0731.1	BCL6B	0.08	1	0	0	0	Up	689282	0.968683	1066	1	1292	0	Up	0.452078	-10.4048	1.86224	0.344787
MA0114.3	Hnf4a	0.01	1	0	0	0	Up	689282	0.968683	1066	1	1292	0	Up	0.452078	-10.4048	1.86224	0.344787
MA0029.1	Mecom	0	1	0	0	0	Up	689282	0.968683	1066	1	1292	0	Up	0.452078	-10.4048	1.86224	0.344787
MA0785.1	POU2F1	0.07	88	0.1	96	0.1	Up	694104	0.739631	1066	82	1292	89	Up	0.473285	-3.77224	0.159787	0.324877
MA0818.1	BHLHE22	0.06	231	0.2	270	0.2	Up	695095	0.69466	1066	130	1292	145	Up	0.478671	-3.09092	0.120311	0.319963
MA0782.1	PKNOX1	0.08	8	0	5	0	Up	690266	0.921065	1066	5	1292	3	Up	0.480193	-8.06392	0.929357	0.318584
MA0526.2	USF2	0.03	92	0.1	96	0.1	Up	693408	0.771806	1066	70	1292	76	Up	0.493742	-3.99884	0.159444	0.3065
MA0636.1	BHLHE41	0.04	66	0.1	62	0	Up	691887	0.843377	1066	33	1292	34	Up	0.534631	-5.11	0.234845	0.271946
MA0797.1	TGIF2	0.12	40	0	38	0	Up	691999	0.838055	1066	34	1292	35	Up	0.539941	-5.06817	0.236058	0.267654
MA0835.1	BATF3	0.13	9	0	8	0	Up	689846	0.941403	1066	6	1292	5	Up	0.558731	-7.61737	0.518288	0.252797
MA0081.1	SPIB	0	765	0.7	880	0.7	Up	699554	0.506992	1066	523	1292	619	Up	0.590564	-1.04381	0.0343656	0.228733
MA0783.1	PKNOX2	0.12	34	0	32	0	Up	691312	0.870809	1066	28	1292	29	Up	0.591063	-5.33954	0.227527	0.228366
MA0884.1	DUXA	0.06	144	0.1	170	0.1	Up	692781	0.801112	1066	132	1292	151	Up	0.611082	-3.0508	0.0839549	0.213901
MA0796.1	TGIF1	0.04	3	0	3	0	Up	689506	0.957809	1066	3	1292	2	Up	0.663481	-8.63267	0.762707	0.178171
MA0868.1	SOX8	0.15	1	0	2	0	Down	689056	0.979636	1066	1	1292	2	Down	1	-9.24386	-0.459685	-1.21033e-12
MA0758.1	E2F7	0.11	4	0	5	0	Down	688717	0.996072	1066	4	1292	5	Down	1	-7.88263	-0.0122263	-1.32229e-12
MA0752.1	ZNF410	0.09	6	0	9	0	Down	689557	0.955364	1066	6	1292	9	Down	0.79762	-7.22312	-0.270207	-0.0982039
MA0803.1	TBX15	0	77	0.1	110	0.1	Down	692464	0.816063	1066	77	1292	100	Down	0.694725	-3.73372	-0.097647	-0.158187
MA0149.1	EWSR1-FLI1	0.15	104	0.1	184	0.1	Down	690646	0.9028	1066	25	1292	34	Down	0.692814	-5.30683	-0.158819	-0.159383
MA0164.1	Nr2e3	0.01	832	0.8	1040	0.8	Down	692916	0.794754	1066	409	1292	509	Down	0.640704	-1.36198	-0.0379384	-0.193342
MA0737.1	GLIS3	0.08	1	0	3	0	Down	689589	0.953814	1066	1	1292	3	Down	0.631551	-9.00115	-0.945112	-0.199591
MA0694.1	ZBTB7B	0.03	5	0	9	0	Down	690203	0.92413	1066	5	1292	9	Down	0.594265	-7.34363	-0.511216	-0.22602
MA0822.1	HES7	0.1	18	0	28	0	Down	690592	0.905375	1066	11	1292	17	Down	0.571515	-6.37089	-0.328441	-0.242973
MA0496.2	MAFK	0.14	13	0	20	0	Down	690700	0.900177	1066	10	1292	16	Down	0.55564	-6.47895	-0.374796	-0.255206
MA1110.1	NR1H4	0.15	1089	1	1366	1.1	Down	702957	0.384113	1066	677	1292	836	Down	0.546203	-0.641159	-0.0268643	-0.262646
MA0794.1	PROX1	0.06	3	0	6	0	Down	689896	0.938962	1066	3	1292	6	Down	0.524888	-7.94341	-0.615804	-0.279933
MA0806.1	TBX4	0.11	1799	1.7	2234	1.7	Down	700168	0.483419	1066	863	1292	1060	Down	0.522201	-0.295018	-0.0191962	-0.282162
MA0730.1	RARA(var.2)	0.05	0	0	2	0	Down	689702	0.948345	1066	0	1292	2	Down	0.504383	-10.0363	-2.04465	-0.29724
MA0869.1	Sox11	0.11	0	0	2	0	Down	689702	0.948345	1066	0	1292	2	Down	0.504383	-10.0363	-2.04465	-0.29724
MA0142.1	Pou5f1::Sox2	0.03	0	0	2	0	Down	689702	0.948345	1066	0	1292	2	Down	0.504383	-10.0363	-2.04465	-0.29724
MA0867.1	SOX4	0.14	0	0	2	0	Down	689702	0.948345	1066	0	1292	2	Down	0.504383	-10.0363	-2.04465	-0.29724
MA1116.1	RBPJ	0.01	2005	1.9	2525	2	Down	706077	0.289164	1066	895	1292	1098	Down	0.49317	-0.243374	-0.0174892	-0.307003
MA0683.1	POU4F2	0.15	14	0	22	0	Down	691427	0.865309	1066	13	1292	21	Down	0.488847	-6.10673	-0.394097	-0.310827
MA0805.1	TBX1	0.06	160	0.2	216	0.2	Down	696157	0.647613	1066	148	1292	193	Down	0.480719	-2.79205	-0.10459	-0.318108
MA0807.1	TBX5	0.07	660	0.6	864	0.7	Down	704994	0.320155	1066	483	1292	605	Down	0.480526	-1.11763	-0.0473308	-0.318283
MA0078.1	Sox17	0.02	572	0.5	713	0.6	Down	698190	0.561508	1066	429	1292	539	Down	0.474889	-1.28631	-0.0516845	-0.323408
MA0829.1	Srebf1(var.2)	0	3	0	5	0	Down	690006	0.93362	1066	2	1292	5	Down	0.467405	-8.30663	-0.860223	-0.330307
MA0828.1	SREBF2(var.2)	0	3	0	5	0	Down	690006	0.93362	1066	2	1292	5	Down	0.467405	-8.30663	-0.860223	-0.330307
MA0087.1	Sox5	0.01	890	0.8	1069	0.8	Up	693184	0.782265	1066	566	1292	706	Down	0.455319	-0.892069	-0.0413333	-0.341684
MA0668.1	NEUROD2	0.04	191	0.2	255	0.2	Down	696780	0.620662	1066	111	1292	150	Down	0.391349	-3.18005	-0.155439	-0.407436
MA0863.1	MTF1	0.15	19	0	30	0	Down	692352	0.821329	1066	19	1292	30	Down	0.387285	-5.58924	-0.368055	-0.41197
MA0106.3	TP53	0.11	5	0	12	0	Down	690960	0.887682	1066	3	1292	8	Down	0.363669	-7.7499	-1.00283	-0.439294
MA0039.3	KLF4	0.05	727	0.7	920	0.7	Down	701288	0.441946	1066	513	1292	647	Down	0.362618	-1.02583	-0.0572356	-0.44055
MA0775.1	MEIS3	0.04	3151	3	3931	3	Down	708064	0.237716	1066	977	1292	1198	Down	0.353712	-0.117325	-0.016781	-0.45135
MA0689.1	TBX20	0.01	6	0	13	0	Down	691159	0.878136	1066	6	1292	12	Down	0.350435	-7.02516	-0.666136	-0.455393
MA0690.1	TBX21	0.15	870	0.8	1100	0.9	Down	700682	0.4641	1066	568	1292	714	Down	0.339725	-0.881405	-0.0524933	-0.468873
MA0762.1	ETV2	0.05	45	0	66	0.1	Down	694744	0.710484	1066	45	1292	66	Down	0.329789	-4.41577	-0.270207	-0.481764
MA0669.1	NEUROG2	0.05	32	0	52	0	Down	693615	0.7622	1066	27	1292	42	Down	0.327756	-5.10193	-0.350751	-0.484449
MA0037.3	GATA3	0.01	282	0.3	367	0.3	Down	700797	0.459864	1066	248	1292	324	Down	0.311195	-2.04772	-0.107692	-0.506967
MA0789.1	POU3F4	0.14	490	0.5	591	0.5	Up	699668	0.502586	1066	334	1292	431	Down	0.309493	-1.62777	-0.090074	-0.50935
MA0515.1	Sox6	0.14	3855	3.6	4743	3.7	Down	698911	0.532331	1066	1024	1292	1252	Down	0.309477	-0.0516588	-0.0126103	-0.509372
MA1119.1	SIX2	0.06	8	0	16	0	Down	691996	0.838197	1066	8	1292	16	Down	0.303994	-6.63138	-0.679651	-0.517135
MA0498.2	MEIS1	0.01	3989	3.7	4928	3.8	Down	704242	0.342907	1066	1016	1292	1243	Down	0.302768	-0.0625158	-0.013516	-0.518891
MA0801.1	MGA	0.05	264	0.2	357	0.3	Down	702374	0.403768	1066	236	1292	311	Down	0.281006	-2.11292	-0.120112	-0.551284
MA0493.1	Klf1	0.08	653	0.6	809	0.6	Down	700032	0.488555	1066	453	1292	578	Down	0.278473	-1.19674	-0.0739341	-0.555218
MA0507.1	POU2F2	0.11	383	0.4	491	0.4	Down	701180	0.445835	1066	296	1292	386	Down	0.273537	-1.7942	-0.105156	-0.562984
MA0109.1	HLTF	0.02	5613	5.3	6823	5.3	Down	693002	0.790725	1066	1058	1292	1287	Down	0.272005	-0.00822727	-0.00527085	-0.565423
MA0754.1	CUX1	0.11	1684	1.6	2030	1.6	Up	696436	0.635453	1066	768	1292	958	Down	0.262359	-0.45204	-0.0414529	-0.581105
MA0103.3	ZEB1	0.01	1367	1.3	1925	1.5	Down	738644	0.00237248	1066	769	1292	959	Down	0.261978	-0.45035	-0.0410812	-0.581735
MA0124.2	Nkx3-1	0.11	1917	1.8	2290	1.8	Up	691106	0.880701	1066	862	1292	1069	Down	0.259213	-0.289758	-0.0330598	-0.586343
MA0858.1	Rarb(var.2)	0.08	0	0	3	0	Down	690235	0.922586	1066	0	1292	3	Down	0.256574	-9.79363	-2.53007	-0.590787
MA0755.1	CUX2	0.01	0	0	3	0	Down	690235	0.922586	1066	0	1292	3	Down	0.256574	-9.79363	-2.53007	-0.590787
MA0906.1	HOXC12	0.01	0	0	3	0	Down	690235	0.922586	1066	0	1292	3	Down	0.256574	-9.79363	-2.53007	-0.590787
MA0877.1	Barhl1	0	0	0	3	0	Down	690235	0.922586	1066	0	1292	3	Down	0.256574	-9.79363	-2.53007	-0.590787
MA0857.1	Rarb	0.1	0	0	3	0	Down	690235	0.922586	1066	0	1292	3	Down	0.256574	-9.79363	-2.53007	-0.590787
MA0800.1	EOMES	0.01	6	0	13	0	Down	691689	0.852803	1066	6	1292	13	Down	0.256248	-6.96964	-0.777167	-0.59134
MA0821.1	HES5	0.09	17	0	34	0	Down	692416	0.818305	1066	9	1292	18	Down	0.246453	-6.46862	-0.684246	-0.608266
MA0817.1	BHLHE23	0.01	4	0	14	0	Down	691498	0.861917	1066	3	1292	9	Down	0.244716	-7.66967	-1.16329	-0.611338
MA1115.1	POU5F1	0.09	681	0.6	887	0.7	Down	706008	0.29109	1066	467	1292	598	Down	0.244413	-1.15029	-0.0791046	-0.611876
MA0776.1	MYBL1	0.13	149	0.1	200	0.2	Down	698174	0.562123	1066	99	1292	139	Down	0.243751	-3.31694	-0.210216	-0.613054
MA0792.1	POU5F1B	0.15	1898	1.8	2229	1.7	Up	698284	0.557643	1066	812	1292	1011	Down	0.23606	-0.373056	-0.0387763	-0.626977
MA0461.2	Atoh1	0	2	0	10	0	Down	690655	0.902343	1066	1	1292	5	Down	0.231048	-8.67511	-1.59719	-0.636298
MA0734.1	GLI2	0.02	1	0	5	0	Down	690655	0.902343	1066	1	1292	5	Down	0.231048	-8.67511	-1.59719	-0.636298
MA0826.1	OLIG1	0	2	0	10	0	Down	690655	0.902343	1066	1	1292	5	Down	0.231048	-8.67511	-1.59719	-0.636298
MA0138.2	REST	0.13	5	0	15	0	Down	691804	0.847302	1066	5	1292	12	Down	0.226763	-7.14566	-0.907144	-0.644428
MA0827.1	OLIG3	0.01	9	0	18	0	Down	691793	0.847849	1066	5	1292	12	Down	0.226763	-7.14566	-0.907144	-0.644428
MA0073.1	RREB1	0.08	8	0	18	0	Down	692533	0.812784	1066	8	1292	17	Down	0.226688	-6.58894	-0.76454	-0.644571
MA0036.3	GATA2	0.12	1829	1.7	2245	1.7	Down	691944	0.840644	1066	831	1292	1034	Down	0.222362	-0.340163	-0.0378652	-0.65294
MA0611.1	Dux	0	60	0.1	86	0.1	Down	697120	0.60613	1066	56	1292	84	Down	0.220583	-4.08678	-0.30342	-0.656429
MA0155.1	INSM1	0.11	604	0.6	782	0.6	Down	702927	0.38511	1066	441	1292	568	Down	0.209879	-1.22867	-0.0874666	-0.678031
MA1113.1	PBX2	0.02	19	0	34	0	Down	694484	0.722286	1066	19	1292	34	Down	0.208712	-5.50035	-0.545842	-0.680452
MA0865.1	E2F8	0.14	24	0	42	0	Down	694997	0.699065	1066	24	1292	41	Down	0.206291	-5.20243	-0.483049	-0.68552
MA0744.1	SCRT2	0.15	145	0.1	204	0.2	Down	701582	0.431394	1066	132	1292	184	Down	0.202216	-2.90865	-0.200348	-0.694184
MA0035.3	Gata1	0.13	1251	1.2	1538	1.2	Down	692366	0.820644	1066	707	1292	890	Down	0.19937	-0.564779	-0.0546051	-0.70034
MA0859.1	Rarg	0.12	2	0	7	0	Down	691075	0.882163	1066	2	1292	7	Down	0.196884	-8.0829	-1.30768	-0.70579
MA0729.1	RARA	0.15	2	0	7	0	Down	691075	0.882163	1066	2	1292	7	Down	0.196884	-8.0829	-1.30768	-0.70579
MA0743.1	SCRT1	0.04	4	0	11	0	Down	691915	0.842046	1066	4	1292	11	Down	0.195101	-7.35056	-1.07636	-0.70974
MA0663.1	MLX	0.02	6	0	11	0	Down	691904	0.842569	1066	4	1292	11	Down	0.195101	-7.35056	-1.07636	-0.70974
MA0643.1	Esrrg	0.03	158	0.1	222	0.2	Down	702150	0.411477	1066	142	1292	197	Down	0.194691	-2.80704	-0.19361	-0.710655
MA0090.2	TEAD1	0.05	991	0.9	1226	0.9	Down	701300	0.441531	1066	632	1292	801	Down	0.189031	-0.721568	-0.0643567	-0.723466
MA1153.1	Smad4	0.01	212	0.2	284	0.2	Down	703196	0.376228	1066	186	1292	254	Down	0.184292	-2.43003	-0.17121	-0.734495
MA0017.2	NR2F1	0.13	2596	2.4	3248	2.5	Down	708780	0.220855	1066	953	1292	1177	Down	0.183406	-0.148008	-0.0271419	-0.736587
MA0465.1	CDX2	0.04	157	0.1	226	0.2	Down	702866	0.387142	1066	147	1292	204	Down	0.181545	-2.75704	-0.194106	-0.741016
MA1121.1	TEAD2	0.14	1803	1.7	2204	1.7	Down	694101	0.739792	1066	859	1292	1069	Down	0.180739	-0.292271	-0.0380866	-0.742949
MA0117.2	Mafb	0.07	543	0.5	699	0.5	Down	706762	0.270628	1066	425	1292	551	Down	0.179002	-1.27719	-0.0969214	-0.747141
MA0897.1	Hmx2	0.07	32	0	54	0	Down	695814	0.662666	1066	31	1292	51	Down	0.177241	-4.86542	-0.43194	-0.751437
MA0154.3	EBF1	0.15	701	0.7	946	0.7	Down	710387	0.186204	1066	411	1292	534	Down	0.176826	-1.32391	-0.100017	-0.752453
MA0468.1	DUX4	0.08	333	0.3	441	0.3	Down	706434	0.279393	1066	272	1292	362	Down	0.176253	-1.90133	-0.134444	-0.753862
MA0119.1	NFIC::TLX1	0.13	90	0.1	137	0.1	Down	699096	0.524956	1066	68	1292	102	Down	0.173875	-3.80855	-0.304168	-0.759762
MA0692.1	TFEB	0.15	3395	3.2	4098	3.2	Up	691142	0.878927	1066	982	1292	1209	Down	0.171487	-0.107054	-0.0226011	-0.765769
MA0113.3	NR3C1	0.15	196	0.2	278	0.2	Down	703560	0.364413	1066	154	1292	214	Down	0.17126	-2.68916	-0.19609	-0.766345
MA0905.1	HOXC10	0.06	239	0.2	324	0.3	Down	704987	0.320362	1066	209	1292	284	Down	0.169548	-2.26576	-0.164198	-0.770708
MA0813.1	TFAP2B(var.3)	0.05	185	0.2	267	0.2	Down	700858	0.457634	1066	96	1292	139	Down	0.16737	-3.33902	-0.254384	-0.776323
MA0597.1	THAP1	0	20	0	35	0	Down	695000	0.698953	1066	19	1292	35	Down	0.166236	-5.47973	-0.587065	-0.779275
MA0598.2	EHF	0.11	178	0.2	260	0.2	Down	703664	0.361096	1066	149	1292	208	Down	0.165947	-2.73336	-0.202622	-0.780031
MA0641.1	ELF4	0.08	79	0.1	122	0.1	Down	699737	0.499898	1066	73	1292	109	Down	0.16303	-3.71008	-0.297834	-0.787733
MA1120.1	SOX13	0	3	0	11	0	Down	692030	0.836607	1066	3	1292	10	Down	0.161223	-7.59747	-1.30768	-0.792574
MA0145.3	TFCP2	0.08	46	0	70	0.1	Down	696494	0.632963	1066	34	1292	56	Down	0.161098	-4.73296	-0.434374	-0.79291
MA0482.1	Gata4	0.11	1221	1.1	1501	1.2	Down	693214	0.780865	1066	696	1292	879	Down	0.160138	-0.585049	-0.0592799	-0.795507
MA0676.1	Nr2e1	0.02	153	0.1	218	0.2	Down	703012	0.38229	1066	143	1292	200	Down	0.159537	-2.79113	-0.205271	-0.797138
MA0665.1	MSC	0.15	555	0.5	762	0.6	Down	707408	0.253946	1066	298	1292	396	Down	0.159437	-1.77093	-0.13231	-0.797411
MA0659.1	MAFG	0.13	18	0	35	0	Down	694509	0.721148	1066	14	1292	28	Down	0.158412	-5.85187	-0.697629	-0.800212
MA0871.1	TFEC	0.15	7351	6.9	9144	7.1	Down	701940	0.418782	1066	1048	1292	1279	Down	0.151681	-0.0195706	-0.00997297	-0.819069
MA0141.3	ESRRB	0.09	169	0.2	232	0.2	Down	703655	0.361367	1066	149	1292	209	Down	0.149493	-2.7299	-0.209524	-0.825378
MA0130.1	ZNF354C	0	801	0.8	1002	0.8	Down	702780	0.390034	1066	544	1292	699	Down	0.146952	-0.927824	-0.0841117	-0.832824
MA0623.1	Neurog1	0.15	2596	2.4	3251	2.5	Down	701691	0.427543	1066	894	1292	1112	Down	0.146636	-0.235045	-0.0373716	-0.833759
MA1105.1	GRHL2	0.09	135	0.1	186	0.1	Down	702212	0.409334	1066	118	1292	169	Down	0.145688	-3.05037	-0.239118	-0.836577
MA0627.1	Pou2f3	0.15	359	0.3	474	0.4	Down	706968	0.265221	1066	281	1292	377	Down	0.139911	-1.84865	-0.146061	-0.854149
MA1149.1	RARA::RXRG	0.13	229	0.2	304	0.2	Down	705487	0.305788	1066	199	1292	274	Down	0.134071	-2.32685	-0.183137	-0.872665
MA0833.1	ATF4	0.15	557	0.5	766	0.6	Down	715994	0.0963884	1066	433	1292	565	Down	0.131821	-1.24567	-0.106215	-0.880017
MA0651.1	HOXC11	0.02	0	0	4	0	Down	690768	0.896907	1066	0	1292	4	Down	0.131582	-9.61235	-2.89264	-0.880804
MA0873.1	HOXD12	0.02	0	0	4	0	Down	690768	0.896907	1066	0	1292	4	Down	0.131582	-9.61235	-2.89264	-0.880804
MA0757.1	ONECUT3	0.01	0	0	4	0	Down	690768	0.896907	1066	0	1292	4	Down	0.131582	-9.61235	-2.89264	-0.880804
MA0728.1	Nr2f6(var.2)	0.1	0	0	4	0	Down	690768	0.896907	1066	0	1292	4	Down	0.131582	-9.61235	-2.89264	-0.880804
MA0664.1	MLXIPL	0.01	11	0	21	0	Down	693276	0.777927	1066	6	1292	16	Down	0.130262	-6.82489	-1.06667	-0.885183
MA0505.1	Nr5a2	0.08	347	0.3	467	0.4	Down	708698	0.22274	1066	279	1292	375	Down	0.12742	-1.85762	-0.148684	-0.894763
MA1421.1	TCF7L1	0.04	2	0	8	0	Down	691608	0.856666	1066	2	1292	8	Down	0.124783	-7.99261	-1.48825	-0.903845
MA0160.1	NR4A2	0.03	248	0.2	345	0.3	Down	707398	0.254187	1066	213	1292	293	Down	0.1183	-2.22965	-0.181844	-0.927016
MA1114.1	PBX3	0.12	102	0.1	159	0.1	Down	703094	0.379598	1066	97	1292	144	Down	0.116073	-3.30618	-0.290315	-0.935267
MA0751.1	ZIC4	0.06	14	0	28	0	Down	694622	0.716013	1066	13	1292	27	Down	0.111282	-5.92918	-0.749192	-0.953576
MA0072.1	RORA(var.2)	0.02	5	0	14	0	Down	692868	0.797028	1066	5	1292	14	Down	0.10938	-7.0386	-1.12127	-0.961064
MA0808.1	TEAD3	0.1	2445	2.3	3102	2.4	Down	715494	0.102624	1066	944	1292	1171	Down	0.102664	-0.158534	-0.0334539	-0.988584
MA0631.1	Six3	0.07	19	0	37	0	Down	696083	0.650849	1066	19	1292	37	Down	0.102625	-5.4402	-0.666136	-0.988747
MA0647.1	GRHL1	0.15	382	0.4	522	0.4	Down	706360	0.281397	1066	187	1292	262	Down	0.102298	-2.40385	-0.208147	-0.990133
MA0629.1	Rhox11	0.13	2218	2.1	2662	2.1	Up	692392	0.819463	1066	903	1292	1126	Down	0.0945666	-0.218802	-0.0409705	-1.02426
MA0506.1	NRF1	0.01	103	0.1	159	0.1	Down	702332	0.405189	1066	82	1292	125	Down	0.0930817	-3.52838	-0.327941	-1.03114
MA1104.1	GATA6	0.11	543	0.5	728	0.6	Down	713430	0.131855	1066	413	1292	545	Down	0.0921654	-1.30572	-0.122412	-1.03543
MA0594.1	Hoxa9	0.03	6	0	17	0	Down	693821	0.752676	1066	6	1292	17	Down	0.0902902	-6.78245	-1.15156	-1.04436
MA0513.1	SMAD2::SMAD3::SMAD4	0.12	610	0.6	856	0.7	Down	717980	0.0745247	1066	455	1292	597	Down	0.0880994	-1.17026	-0.114207	-1.05503
MA0002.2	RUNX1	0.07	1439	1.3	1840	1.4	Down	714718	0.11295	1066	751	1292	952	Down	0.0874179	-0.472706	-0.0646657	-1.0584
MA0479.1	FOXH1	0.09	163	0.2	239	0.2	Down	707272	0.257377	1066	151	1292	217	Down	0.0871654	-2.69329	-0.244417	-1.05966
MA0640.1	ELF3	0.11	81	0.1	126	0.1	Down	702262	0.407611	1066	78	1292	120	Down	0.0868319	-3.59355	-0.340988	-1.06132
MA0147.3	MYC	0.01	52	0	83	0.1	Down	700122	0.485147	1066	49	1292	81	Down	0.0849328	-4.20827	-0.442091	-1.07092
MA1118.1	SIX1	0.04	66	0.1	103	0.1	Down	701324	0.44063	1066	62	1292	99	Down	0.0848855	-3.8961	-0.39356	-1.07117
MA0514.1	Sox3	0.04	194	0.2	272	0.2	Down	707448	0.252911	1066	173	1292	246	Down	0.0832114	-2.50519	-0.229372	-1.07982
MA1155.1	ZSCAN4	0.15	72	0.1	108	0.1	Down	701612	0.430345	1066	68	1292	107	Down	0.0828029	-3.7742	-0.37288	-1.08195
MA0727.1	NR3C2	0.15	190	0.2	268	0.2	Down	706504	0.27752	1066	145	1292	210	Down	0.0825316	-2.74603	-0.255521	-1.08338
MA0258.2	ESR2	0.01	1	0	7	0	Down	691721	0.851279	1066	1	1292	7	Down	0.0799335	-8.45138	-2.04465	-1.09727
MA0809.1	TEAD4	0.1	2603	2.4	3183	2.5	Down	696720	0.623217	1066	961	1292	1192	Down	0.0778954	-0.13285	-0.0333502	-1.10849
MA0494.1	Nr1h3::Rxra	0.11	46	0	78	0.1	Down	700157	0.483818	1066	44	1292	75	Down	0.0723365	-4.34024	-0.485391	-1.14064
MA0135.1	Lhx3	0.04	34	0	66	0.1	Down	696300	0.64138	1066	17	1292	35	Down	0.0686188	-5.55779	-0.743184	-1.16356
MA0911.1	Hoxa11	0.02	0	0	5	0	Down	691301	0.871336	1066	0	1292	5	Down	0.0679978	-9.46759	-3.18215	-1.1675
MA0091.1	TAL1::TCF3	0.12	909	0.9	1197	0.9	Down	716080	0.095334	1066	558	1292	726	Down	0.0675467	-0.882192	-0.102125	-1.1704
MA0696.1	ZIC1	0.07	3	0	12	0	Down	693094	0.786445	1066	3	1292	12	Down	0.066603	-7.4717	-1.55922	-1.17651
MA1112.1	NR4A1	0.15	1119	1	1524	1.2	Down	732416	0.00779832	1066	687	1292	880	Down	0.0656902	-0.593611	-0.079683	-1.1825
MA0111.1	Spz1	0.14	259	0.2	373	0.3	Down	712622	0.144917	1066	231	1292	322	Down	0.0637782	-2.1033	-0.201007	-1.19533
MA0076.2	ELK4	0.01	48	0	87	0.1	Down	700716	0.46284	1066	45	1292	77	Down	0.0618709	-4.30535	-0.491049	-1.20851
MA0070.1	PBX1	0.1	127	0.1	192	0.1	Down	706594	0.27512	1066	109	1292	165	Down	0.0610554	-3.12457	-0.31862	-1.21428
MA0698.1	ZBTB18	0.13	417	0.4	560	0.4	Down	712300	0.150391	1066	337	1292	456	Down	0.0599093	-1.5807	-0.158447	-1.22251
MA0007.3	Ar	0.14	106	0.1	167	0.1	Down	703508	0.366102	1066	75	1292	119	Down	0.0597989	-3.62767	-0.385182	-1.22331
MA0697.1	ZIC3	0.06	5	0	14	0	Down	693507	0.767208	1066	4	1292	14	Down	0.0577318	-7.18336	-1.41078	-1.23859
MA0100.3	MYB	0.15	1624	1.5	2115	1.6	Down	722378	0.0403058	1066	817	1292	1033	Down	0.0558093	-0.35311	-0.0609674	-1.25329
MA1109.1	NEUROD1	0.03	340	0.3	474	0.4	Down	714205	0.120202	1066	288	1292	396	Down	0.0555527	-1.79551	-0.181469	-1.2553
MA0592.2	Esrra	0.11	87	0.1	131	0.1	Down	704176	0.344968	1066	78	1292	124	Down	0.0544549	-3.57	-0.388101	-1.26396
MA0759.1	ELK3	0.07	311	0.3	474	0.4	Down	715044	0.108506	1066	250	1292	349	Down	0.051336	-1.9884	-0.203202	-1.28958
MA0715.1	PROP1	0.07	16	0	39	0	Down	696987	0.611788	1066	16	1292	35	Down	0.0470735	-5.60024	-0.828073	-1.32722
MA0815.1	TFAP2C(var.3)	0.07	211	0.2	317	0.2	Down	706245	0.284544	1066	101	1292	156	Down	0.0464141	-3.21963	-0.347403	-1.33335
MA0628.1	POU6F1	0.01	116	0.1	200	0.2	Down	702374	0.403751	1066	53	1292	90	Down	0.0462266	-4.07665	-0.481099	-1.33511
MA1152.1	SOX15	0.03	658	0.6	863	0.7	Down	717842	0.0759043	1066	463	1292	615	Down	0.046208	-1.13629	-0.131909	-1.33528
MA0872.1	TFAP2A(var.3)	0.07	229	0.2	344	0.3	Down	707881	0.242165	1066	117	1292	178	Down	0.0452658	-3.01916	-0.325983	-1.34423
MA0874.1	Arx	0.05	72	0.1	129	0.1	Down	699780	0.498239	1066	33	1292	61	Down	0.04512	-4.69301	-0.599145	-1.34563
MA1148.1	PPARA::RXRA	0.07	8	0	22	0	Down	695194	0.690221	1066	8	1292	22	Down	0.0430188	-6.40765	-1.12711	-1.36634
MA0719.1	RHOXF1	0.09	7399	6.9	8881	6.9	Up	697178	0.603649	1066	1062	1292	1292	Down	0.0416401	-0.00271056	-0.00542112	-1.38049
MA0484.1	HNF4G	0.12	650	0.6	917	0.7	Down	727894	0.0170392	1066	497	1292	658	Down	0.0385764	-1.03651	-0.127207	-1.41368
MA0116.1	Znf423	0.14	1549	1.5	1966	1.5	Down	710614	0.181651	1066	659	1292	852	Down	0.038558	-0.646916	-0.0930469	-1.41389
MA1151.1	RORC	0.11	587	0.6	788	0.6	Down	719736	0.058749	1066	447	1292	598	Down	0.0372892	-1.18183	-0.142183	-1.42842
MA0764.1	ETV4	0.04	189	0.2	286	0.2	Down	711482	0.165003	1066	161	1292	238	Down	0.0359306	-2.58069	-0.285175	-1.44454
MA0088.2	ZNF143	0.15	73	0.1	125	0.1	Down	705119	0.316471	1066	67	1292	112	Down	0.0346932	-3.75201	-0.459685	-1.45976
MA1150.1	RORB	0.06	213	0.2	313	0.2	Down	713072	0.137517	1066	194	1292	281	Down	0.0344258	-2.327	-0.256084	-1.46312
MA0048.2	NHLH1	0.11	1508	1.4	1966	1.5	Down	716564	0.0896414	1066	576	1292	755	Down	0.0333634	-0.831076	-0.112831	-1.47673
MA0750.2	ZBTB7A	0.02	75	0.1	136	0.1	Down	706000	0.291299	1066	71	1292	118	Down	0.0326569	-3.673	-0.451592	-1.48602
MA0820.1	FIGLA	0.02	668	0.6	950	0.7	Down	727080	0.0194709	1066	487	1292	648	Down	0.0313751	-1.0622	-0.134424	-1.50341
MA0910.1	Hoxd8	0.11	162	0.2	243	0.2	Down	708018	0.238817	1066	104	1292	163	Down	0.031151	-3.16706	-0.368507	-1.50653
MA0474.2	ERG	0	10	0	27	0	Down	696567	0.629808	1066	10	1292	27	Down	0.0296358	-6.11047	-1.11176	-1.52818
MA0028.2	ELK1	0	10	0	27	0	Down	696567	0.629808	1066	10	1292	27	Down	0.0296358	-6.11047	-1.11176	-1.52818
MA0156.2	FEV	0	10	0	27	0	Down	696567	0.629808	1066	10	1292	27	Down	0.0296358	-6.11047	-1.11176	-1.52818
MA0475.2	FLI1	0	10	0	27	0	Down	696567	0.629808	1066	10	1292	27	Down	0.0296358	-6.11047	-1.11176	-1.52818
MA0763.1	ETV3	0	10	0	27	0	Down	696567	0.629808	1066	10	1292	27	Down	0.0296358	-6.11047	-1.11176	-1.52818
MA0098.3	ETS1	0	10	0	27	0	Down	696567	0.629808	1066	10	1292	27	Down	0.0296358	-6.11047	-1.11176	-1.52818
MA0765.1	ETV5	0	10	0	27	0	Down	696567	0.629808	1066	10	1292	27	Down	0.0296358	-6.11047	-1.11176	-1.52818
MA0760.1	ERF	0	10	0	27	0	Down	696567	0.629808	1066	10	1292	27	Down	0.0296358	-6.11047	-1.11176	-1.52818
MA0065.2	Pparg::Rxra	0.12	354	0.3	509	0.4	Down	718550	0.0690658	1066	286	1292	400	Down	0.0288303	-1.79328	-0.205987	-1.54015
MA0667.1	MYF6	0.15	567	0.5	820	0.6	Down	723878	0.0322102	1066	363	1292	497	Down	0.0283751	-1.46513	-0.175461	-1.54706
MA0159.1	RARA::RXRA	0.06	1	0	9	0	Down	692787	0.800831	1066	1	1292	9	Down	0.0269531	-8.28086	-2.38568	-1.56939
MA0603.1	Arntl	0	3	0	14	0	Down	694160	0.737086	1066	3	1292	14	Down	0.0262185	-7.36464	-1.77335	-1.58139
MA0761.1	ETV1	0.06	384	0.4	563	0.4	Down	717610	0.0782618	1066	285	1292	400	Down	0.0255729	-1.79581	-0.211031	-1.59222
MA0504.1	NR2C2	0.1	41	0	77	0.1	Down	702356	0.404384	1066	39	1292	73	Down	0.0251909	-4.44558	-0.618611	-1.59876
MA0739.1	Hic1	0.06	1410	1.3	1893	1.5	Down	731614	0.00900304	1066	765	1292	982	Down	0.0206726	-0.437022	-0.0827747	-1.68461
MA0899.1	HOXA10	0.02	49	0	88	0.1	Down	703980	0.351087	1066	48	1292	87	Down	0.0206681	-4.17175	-0.574018	-1.6847
MA0146.2	Zfx	0.05	1278	1.2	1570	1.2	Down	708710	0.222486	1066	649	1292	847	Down	0.0203443	-0.662181	-0.106604	-1.69156
MA0019.1	Ddit3::Cebpa	0.03	68	0.1	115	0.1	Down	706272	0.28382	1066	65	1292	112	Down	0.0185686	-3.77371	-0.503078	-1.73122
MA0143.3	Sox2	0.03	602	0.6	795	0.6	Down	718348	0.0709632	1066	447	1292	605	Down	0.0177231	-1.17344	-0.158959	-1.75146
MA0856.1	RXRG	0.14	13	0	34	0	Down	698360	0.554544	1066	13	1292	34	Down	0.0171642	-5.7656	-1.07636	-1.76538
MA0855.1	RXRB	0.14	9	0	27	0	Down	697213	0.602187	1066	9	1292	27	Down	0.0171528	-6.18266	-1.25615	-1.76566
MA0774.1	MEIS2	0.03	1098	1	1489	1.2	Down	733058	0.00694028	1066	669	1292	872	Down	0.0168181	-0.619333	-0.104791	-1.77422
MA0816.1	Ascl2	0.12	2226	2.1	2918	2.3	Down	714582	0.11484	1066	675	1292	880	Down	0.0163179	-0.606313	-0.105087	-1.78733
MA0793.1	POU6F2	0.04	238	0.2	367	0.3	Down	719458	0.0610447	1066	211	1292	310	Down	0.0145942	-2.19583	-0.276655	-1.83582
MA0522.2	TCF3	0.01	581	0.5	860	0.7	Down	735366	0.00451146	1066	454	1292	616	Down	0.0142223	-1.14926	-0.16254	-1.84703
MA0499.1	Myod1	0.09	2826	2.7	3783	2.9	Down	727506	0.0181629	1066	838	1292	1068	Down	0.0135126	-0.310789	-0.0724239	-1.86926
MA0824.1	ID4	0.01	457	0.4	676	0.5	Down	728912	0.0143772	1066	374	1292	518	Down	0.0133461	-1.4138	-0.192098	-1.87464
MA1123.1	TWIST1	0.06	513	0.5	684	0.5	Down	722372	0.0403414	1066	396	1292	546	Down	0.0126837	-1.33468	-0.18562	-1.89676
MA0521.1	Tcf12	0.11	2512	2.4	3344	2.6	Down	722862	0.0375185	1066	766	1292	988	Down	0.0119707	-0.431689	-0.0896749	-1.92188
MA0671.1	NFIX	0	9	0	28	0	Down	697746	0.579819	1066	9	1292	28	Down	0.0117173	-6.1569	-1.30768	-1.93117
MA0077.1	SOX9	0.09	1212	1.1	1571	1.2	Down	721064	0.0487462	1066	667	1292	874	Down	0.0103292	-0.619839	-0.11241	-1.98593
MA0115.1	NR1H2::RXRA	0.13	3	0	16	0	Down	695226	0.688788	1066	3	1292	16	Down	0.00998463	-7.27143	-1.95976	-2.00067
MA0062.2	Gabpa	0	3	0	16	0	Down	695226	0.688788	1066	3	1292	16	Down	0.00998463	-7.27143	-1.95976	-2.00067
MA0512.2	Rxra	0.13	8	0	27	0	Down	697859	0.575127	1066	8	1292	27	Down	0.0093228	-6.2629	-1.41662	-2.03045
MA0071.1	RORA	0.13	2124	2	2809	2.2	Down	734590	0.00522488	1066	902	1292	1141	Down	0.00894655	-0.210059	-0.0616517	-2.04834
MA0875.1	BARX1	0	17	0	44	0	Down	700582	0.467855	1066	17	1292	43	Down	0.00829515	-5.4112	-1.03638	-2.08118
MA0738.1	HIC2	0.01	479	0.4	690	0.5	Down	728320	0.0158775	1066	379	1292	529	Down	0.00743228	-1.38909	-0.20325	-2.12888
MA0500.1	Myog	0.12	2940	2.8	3977	3.1	Down	734968	0.00486644	1066	857	1292	1093	Down	0.00739645	-0.277943	-0.0734643	-2.13098
MA0677.1	Nr2f6	0.15	35	0	77	0.1	Down	705005	0.31983	1066	35	1292	73	Down	0.00729091	-4.5226	-0.772645	-2.13722
MA0161.2	NFIC	0.14	2039	1.9	2540	2	Down	710845	0.177104	1066	878	1292	1117	Down	0.00700169	-0.24483	-0.0698803	-2.1548
MA0510.2	RFX5	0.15	38	0	81	0.1	Down	702904	0.385892	1066	24	1292	56	Down	0.00585805	-4.97986	-0.928189	-2.23225
MA0745.1	SNAI2	0.01	833	0.8	1256	1	Down	748838	0.00025346	1066	580	1292	777	Down	0.0057223	-0.805383	-0.144266	-2.24243
MA0509.1	Rfx1	0.15	281	0.3	414	0.3	Down	721213	0.0477226	1066	226	1292	337	Down	0.00568867	-2.08625	-0.298096	-2.24499
MA0610.1	DMRT3	0.06	722	0.7	1016	0.8	Down	733776	0.00608248	1066	493	1292	673	Down	0.00490546	-1.02609	-0.171348	-2.30932
MA0843.1	TEF	0.08	63	0.1	126	0.1	Down	709702	0.200442	1066	55	1292	106	Down	0.00398013	-3.93275	-0.663013	-2.4001
MA0639.1	DBP	0.07	63	0.1	126	0.1	Down	709702	0.200442	1066	55	1292	106	Down	0.00398013	-3.93275	-0.663013	-2.4001
MA0025.1	NFIL3	0.05	63	0.1	126	0.1	Down	709702	0.200442	1066	55	1292	106	Down	0.00398013	-3.93275	-0.663013	-2.4001
MA0043.2	HLF	0.04	63	0.1	126	0.1	Down	709702	0.200442	1066	55	1292	106	Down	0.00398013	-3.93275	-0.663013	-2.4001
MA1100.1	ASCL1	0.15	1814	1.7	2456	1.9	Down	734288	0.00552955	1066	752	1292	985	Down	0.00192857	-0.447178	-0.111884	-2.71476
MA0095.2	YY1	0.09	439	0.4	645	0.5	Down	734934	0.00489691	1066	356	1292	516	Down	0.00112312	-1.45212	-0.257586	-2.94958
MA0670.1	NFIA	0	3	0	22	0	Down	698424	0.551941	1066	3	1292	22	Down	0.000806015	-7.0477	-2.40722	-3.09366
MA0748.1	YY2	0.07	440	0.4	654	0.5	Down	736030	0.00397315	1066	340	1292	502	Down	0.000468436	-1.50506	-0.284188	-3.32935
MA0798.1	RFX3	0.13	37	0	102	0.1	Down	706671	0.273054	1066	19	1292	57	Down	0.00025645	-5.13186	-1.28281	-3.591
MA0600.2	RFX2	0.15	39	0	111	0.1	Down	707637	0.248187	1066	20	1292	60	Down	0.000214664	-5.0591	-1.28403	-3.66824
MA0799.1	RFX4	0.13	48	0	113	0.1	Down	712406	0.148572	1066	34	1292	86	Down	0.000146049	-4.42573	-1.04882	-3.8355
MA0885.1	Dlx2	0	43	0	99	0.1	Down	714050	0.122466	1066	38	1292	94	Down	9.6026e-05	-4.28279	-1.01818	-4.01761
MA0830.1	TCF4	0	4	0	30	0	Down	701511	0.433942	1066	4	1292	29	Down	6.40335e-05	-6.67102	-2.43544	-4.19359

## Sheet: Genes
Copg1
Psph
Dhrs1
Rab14
Derl1
Wars
Psma1
Sar1a
Ssr3
Cox18
Txndc12
Psmc5
Tmem165
Ythdf1
Itch
Gja1
Slc16a1
Cx3cl1
Srsf2
Anxa6
Dusp6
Kitl
Cct4
Tgfbi
Hsp90b1
Junb
Plod3
Mthfd1
Marcksl1
Zfand2a
Marcks
Carhsp1
Vcam1
Ehd1
Abce1
Snd1
Sgk1
Sec23b
Ifrd1
Adm
Ywhaz
Nnt
Cd83
Errfi1
Laptm4b
Srsf3
Cops4
Rab31
Gm2a
Il33
Crk
Lrrc59
Btg2
Tk1
Ets2
Tnfaip2
Dnaja1
Plod1
Ugdh
Rars
Lamp2
Map2k1
Ctsc
M6pr
Rcbtb2
Cd82
Cd164
Cpq
Oat
Arf2
Cept1
Pi4k2b
Psma6
Cdc42ep4
Rab32
Emp1
Nfe2l2
Strap
Mmp14
Socs3
Ruvbl1
Glrx
Rcan1
4632428N05Rik
Spint1
Stxbp3a
Clic1
Cdc20
Mcoln1
Tuft1
Tspo
1110008F13Rik
Rnd3
Rpe
Asah1
Mfsd5
Htra1
Dnajb1
Tbxas1
Parp9
Npc2
Dnajc15
Mtm1
Erap1
Atp6v1d
Nr1d2
Hsd3b7
Stam2
Fcgrt
Rrs1
C1ra
Sdc2
Hspb8
H2-Eb1
2009-09-01
Psme1
C1qb
Cyp4v3
Rcn1
Lpar1
Nfxl1
P4ha2
Dusp10
Tmem218
Dnaja2
Nampt
Wwc2
Kdelr2
Sertad2
Arl6ip5
Pld2
Zyx
Irf7
Spata5
Mmp13
Ptgs2
Ccl6
Ifi47
Smpdl3b
Slc23a2
Rasa4
Ppp1r2
Bloc1s6
C1qa
Klf4
Gas6
Rai14
F3
Ccnd1
Gnb1
Slc12a4
Tgfb3
Cap1
Fosl1
Cp
Tgm2
Fbxo6
Plagl2
Trpv4
Selenbp1
Slc11a2
Cyp27a1
Rgs1
Rpl13a
Abhd12
Ptpro
Gab1
Soat1
Alyref
Ext1
Tjp1
Pla1a
Irgm2
Slc8b1
Cxcl13
Relb
Tnfaip1
Ctsz
Fcgr1
Ccl9
Ilf2
Fam3c
Trim30a
Plekha1
Ada
Itm2b
Cpd
Ltbp3
Cdyl
St6galnac4
Rbpj
Tor1aip2
Samhd1
Tlr4
Usp18
Pmaip1
Aif1
Il15
Gbp2
Naa20
Gla
Hunk
Loxl3
Ifit2
Fcer1g
Hbegf
Ctsh
Apool
Gbp3
Dusp16
Rras
Nrip1
Ggta1
Nudt4
Rgl1
Ptpre
Tnfrsf12a
Rtp4
Khdrbs1
Lcp2
Egln3
Cxcl9
Has2
Rbms1
Cxcl16
Cyth3
Nit2
Gbp8
Arf6
Irgm1
Ms4a6b
Csnk1d
Lin7c
Cxcl10
Maff
Cysltr1
St3gal1
Fam188a
St7
Casp12
Iigp1
Stom
Pdgfc
Itgax
Serpine1
Dnajc3
Fam174a
Fhl2
Dll1
Map3k8
Cxcl1
Sptbn1
Tcea1
Ccl12
Klf7
Dcxr
Adamdec1
C3ar1
Il23a
Kpna1
Arg1
Stk39
Ccl3
Cd93
Ms4a6d
Ifi204
Tnf
Ccr1
Clec4n
Ier3
Sgcb
Colec12
Cxcl11
Cd274
Cxcl5
P2rx7
Zc3h7a
Nus1
Denr
Ccl2
Cd86
Dab2
Sat1
Ccdc50
Gbp2b
Hspa8
Tcirg1
Procr
Ms4a4c
Clec7a
Ndrg1
Tsc22d3
Ywhag
Sla
Wnt7b
Tgfbr1
Cd2ap
Vegfa
Slco2a1
Stat1
Sgk3
Asph
Adcy7
Pak1
Ankrd1
Rsad2
Hilpda
Il4ra
Banf1
Pkib
Anxa4
Ccl7
Nfkbib
Klra2
Car13
Csf2rb
H2-M3
Vmp1
Txnrd1
Ifi202b
Ccl4
Ifi44l
Klf3
Tank
Lmna
Cdkn1a
Msn
Gsr
Ldlr
Kpna3
Kcnk5
Fgl2
Nr3c1
Sh3bgrl
Mapk9
Aplp2
Rpf2
Nipa2
Unc50
Tlr7
Msr1
Fosb
Plau
Ccr5
Cdk4
Itga6
Bag3
Ppt1
Bnip3
Lima1
Atp6v1a
Ogfr
Id2
Gpr34
Myo10
Gna13
Tceb3
Hk2
Fam111a
Hfe
Riok3
Nras
Smad6
Tlr3
Prep
Eps8
Canx
Hmga2
Gda
Mertk
Clk4
Ly86
Tnfsf9
Psmb8
Cybb
Il1rn
Txndc17
Ncbp2
Arf4
Capza2
Ptk2
Fos
Ube2d3
Atp1b3
Lipa
Spred1
Abi1
Tiam2
Src
Minpp1
Tma16
Txnl1
Smim3
Tmem39a
Entpd1
Ece2
Laptm4a
Clic4
Pdia3
Rock1
Nol11
Nfix
Abhd17c
Rhot1
Rbms2
Zfp207
Ifi44
Hsph1
Psma7
Gatm
Axl
Ednrb
Mdm2
Metap2
Ssfa2
Lrrc8c
Rnf115
Pdia6
Ctdsp2
Flcn
Mat2a
Pla2g15
Pgd
Ifitm3
Prc1
Hibadh
Vopp1
Noc4l
Ist1
Abcf2
Aida
Trip12
Pvr
Rhbdd1
Kctd5
Bag2
Aen
Arf3
4930453N24Rik
Bub1
Col4a2
Ncoa5
Oaf
Hnrnpl
Mospd2
Mrpl13
Rwdd4a
Aif1l
Npl
Smox
Pirb
Oasl1
Eif1a
Ube2m
Mcmbp
Metrnl
Rsl24d1
Ldlrap1
Ogfrl1
Mtap
Pcyt1a
Tmem87a
Phldb1
Cklf
Txndc9
Dram1
Casp8
Tmed5
F11r
Pgap2
Ifi35
Krcc1
Ccdc47
Zfyve21
Gorasp2
Tmem2
Mgat4b
Tmem192
P2ry14
Creb3
Ms4a7
Mvb12a
Oas1a
Enah
Mtss1
Tor4a
Ptbp1
Gpsm2
Bst2
Myc
Sox9
Cflar
Tmem106a
Isoc1
Csf1
Golph3l
Desi2
Sppl2a
Fcgr4
Rap1gds1
Slamf8
Ppm1b
Zfp106
H2-K1
Srxn1
Ocstamp
Fbxw11
H2-Ab1
Cd74
P2rx4
H2-D1
Baiap2
Nmi
Tsc22d1
Pitpnm1
Mbd2
Med21
Csrp1
Ccrn4l
Itsn1
Nfkb2
Casp7
Gem
Gpr108
Osr2
Casp3
Lat2
Vwa5a
Ifih1
Tmpo
Hspd1
Coa5
Taok1
Rin2
Ski
Camk1d
Pdk3
Sugt1
Pitrm1
Hadhb
Sgms1
Stat3
Slc2a1
Fn1
Mapkapk2
Slc45a3
Agrn
Tdrd7
Cnn3
Map4k3
Oaz2
Parp12
Gpr125
Ppp1r15b
Rab8b
2008-09-01
Nabp1
Arrdc4
Aftph
Fndc3a
Galnt7
Agfg1
Nhsl1
Aim1
Ipo5
Arhgap18
Usp47
Plk2
Slc39a14
Mdfic
Smo
Stard8
Znfx1
Wwp1
Hspa1b
Lrrc58
Il13ra1
Arih1
Zfp451
Palld
Tshz1
Wwc1
Cd48
Piga
Odc1
Rab11fip5
Hif1a
Triobp
Hspa5
Pdlim5
Eml5
Tpm3
Eif6
Egr2
Ifnar2
Ccrl2
Klf6
Cebpb
Tmem173
Pdxk
Vma21
Mycbp
Usp45
Rab12
BC028528
AF251705
Tmbim4
Hat1
1110057K04Rik
Acaa2
Mpzl1
S1pr2
Cd47
Atxn7l1
Cul5
Gpd2
Scfd1
Trafd1
Zc3hav1
Zc2hc1a
Exoc3l4
Rgmb
Zcchc24
2810025M15Rik
Car12
Coq10b
Glipr2
Cpne3
9430020K01Rik
Fmnl2
Usp38
Deptor
Steap2
Tor3a
P2ry13
Tmem86a
Cwc25
Gsdmd
Specc1
Bbx
Snx24
Dusp4
Pdgfrl
Gnaq
4930506M07Rik
Spopl
2011-09-01
Rnf130
Nubpl
Rab10
Flrt3
Rnf139
Snx6
Acer3
Plscr1
Morc2a
Tead1
Ube2f
Mlkl
Lcor
5730508B09Rik
Pmpcb
Spryd7
Dnajb6
Prr5l
Clec4a3
Batf2
Stard3nl
Lair1
Ctnnb1
Pla2g7
H2-Q5
Eif4a1
Pitpnc1
Fars2
Rpf1
Azi2
Tlk2
Plcd3
Herc6
Nudt19
Npm1
Eapp
Rnf19b
Cd80
Cdk5r1
Abtb2
Urgcp
Ctso
Ubap2l
Gns
Prpf38a
Papd4
Nup54
B4galt5
Eif5
Irf2bp2
Rhobtb3
Pld4
Hn1l
Tnfaip3
Bahd1
Cd38
Lnpep
Mier1
Tgfbr3
Jak1
Atp8a1
Lrp12
Mapk1ip1l
Akap7
Hpse
4931406P16Rik
Mafg
Wdr37
Gpr107
Lphn2
Lhfpl2
Tmcc3
Sipa1l2
Frmd4a
Trps1
Zeb2
Slc43a2
Fnbp1l
Fez2
Csrnp1
Sfmbt2
AW112010
Cd44
Gbp7
Zcchc2
Samd8
Anapc1
Plk3
Hip1
Stx3
E2f3
Pramef8
Enpp4
Amigo2
Ankrd28
Fam102b
Ptgfrn
Armc8
2001-03-01
Tmem120a
Arhgap22
Nceh1
Fyb
Lin54
Ints8
Cd200r4
Gnptab
Gramd1b
Chpt1
Fgd6
Fcgr2b
Slc25a32
Hk3
Socs6
Dsp
Lztfl1
Cttnbp2nl
A630033H20Rik
Wdfy1
Mgat4a
Trim30d
Nde1
Ociad2
Ado
Fam49b
Rnf24
Arid4a
Trim14
Lonrf3
Gls
Rnf217
Dock4
Arl4c
Ankrd37
Dtx4
Slc7a2
Fam26f
Lpp
Tmtc3
Mbnl2
Atp7a
Sdad1
Igf2bp2
Cep170
Fcho2
Fosl2
Fzd1
Nadk2
Gpr126
Atp2c1
Aebp2
Dusp18
Arl5b
Zfp516
Papd7
4930523C07Rik
Rab20
Cyr61
Slc13a3
Kansl3
Thyn1
Zmynd15
Slc25a5
Gbp6
Osm
Mb21d2
Angpt1
Hspa4l
Ripk1
Homer1
Ptges
Gm4951
Ttc39b
Runx3
Abhd2
Abca9
C130050O18Rik
Gm6377
Creb5
Pik3cd
Atp6v0d2
Tifab
Milr1
Fam60a
Ciapin1
Grn
Mat2b
Rab1
Anxa1
Hmox1
Ddx21
Tspan4
Hsd17b10
Nfkbia
Cdk1
Plin2
Nbr1
Coro1b
Lgals3bp
Slc15a4
Dhrs3
Rab9
Tax1bp1
Gyg
Irf1
Acvr1
Psmd12
Slc16a7
Tead2
Ttc1
Slmo2
Rassf3
Dpagt1
Pla2g4a
Gmfb
Rhoc
Mvp
Fcgr3
Psmb10
Smc2
Lrp1
Il15ra
Podxl
D1Ertd622e
Il10ra
Plek
Plbd1
Sdc4
Hpcal1
Dusp1
Ltbp1
Gtf2e2
Gata3
F2rl1
Usp25
Il1r1
Ndufs4
Slc25a46
Ifit3
Rhou
Crem
Naga
Eef1e1
Dtymk
Fblim1
Mmp12
Gpr65
Kif20a
Ch25h
Casp1
Gfpt1
Atf3
Sox4
Il1b
C1qc
Cma1
Casp4
Cct3
Memo1
Ehd4
Cab39l
Gpr35
Nat2
Cd244
Sdc3
Fzd7
Idh2
Enc1
Evl
Slfn2
Ms4a6c
Evi2a
Tnfsf14
Il10
Twsg1
Abca1
Tgs1
Pdgfb
Il18bp
Mrc1
Cmpk2
Ccl24
Psmb9
Jarid2
Pno1
Nr4a2
Aoah
Xrn2
Ifit1
Lap3
Magohb
Katna1
Sqstm1
Ptplad2
Got1
Slc9a3r1
Nop58
Leprotl1
Nt5c3
Psmd7
Rnf4
2510039O18Rik
Vasp
Rnf185
Egln1
Pgm2
Emr1
Rnh1
Cep85
Traf2
Rnpep
Pxk
Pdzd11
Ntmt1
Foxred1
Atl3
Rab22a
Fam162a
Blvrb
Dhx58
Parp8
Steap1
Parp14
Sphk1
Spns2
Acvrl1
Folr2
Cnep1r1
Mafb
Apobec1
Ddx60
Slc29a1
Lrrc16a
Mx1
Cacybp
Naaa
Pus10
Dcun1d1
Epsti1
P4ha1
Tiparp
Grwd1
Prcp
Cited2
Dock1
Morc3
Rassf8
Mtmr10
Rnf135
Pmepa1
Brwd1
Synj2
Gpr31b
Fes
B2m
H2-Aa
Zfp36
Plaur
Trp53inp2
Tbrg1
Eif2s1
Dzip1
Fbxl20
Gins2
Galc
2005-03-01
Ifi27
3110082I17Rik
Utp11l
Oasl2
1300002K09Rik
Ppp2r2a
Cxadr
Sesn3
Nipal1
Sec14l1
Selt
Slc37a3
Usp15
Pgs1
Lmo2
Jmjd6
Ccdc86
4933426M11Rik
Arrdc3
Tmem229b
Dirc2
4930503L19Rik
Rasgef1b
Itpkc
Ankrd17
Fam49a
Ncoa7
Rp2h
Spire1
Gng12
Spty2d1
2610203C20Rik
Kif1b
Mob1b
Daam1
Lacc1
Slc31a1
Pstpip2
Fzd5
Abl2
Slc29a3
Dse
Amz1
2610507B11Rik
Elmo2
Wdr91
Tmem171
Dpy19l1
Soga1
Polr3k
Cmklr1
Camsap1
Serpinb8
Lasp1
Cndp2
Ptpn6
St13
Phyh
Snx2
Timp1
Sptlc2
Lpin2
Thbs1
Fut8
Psma4
Cd40
Rap2c
Naa35
Micall1
Suco
Ralgds
Igsf8
D17Wsu92e

## Sheet: Background
Huwe1
Armc1
Uhrf1
Def8
Rplp2
Cela3b
Tnfrsf19
Actc1
Slc2a4
Fkbp1a
Cox8a
Prnp
Atp5j
Rbmxl1
Inpp5k
Sipa1
Pdyn
Nfe2l1
Ssb
Higd1a
Fscn1
Dpf2
Acin1
Sfrp1
Slc44a4
Slc1a5
Sema3b
Bckdha
Plcd1
Stk25
Nck2
Fam198b
Slc34a2
Ing1
Bet1
Parvg
C1d
Tbc1d8
Zbtb18
Pfdn1
Slc37a4
Lcmt1
Prom2
Eif4ebp2
Trappc2l
Tpd52l2
Cstf1
Zfpl1
Pcsk7
Amacr
Magel2
Mmp11
Itpr3
Gripap1
Stk19
Apobec3
Gmnn
Ssx2ip
Ap3m2
Rps6ka2
Zfp68
Plac1
Sfxn1
Dnajc2
Ndrg3
Bin3
Foxm1
Slc22a18
Lamb3
Pla2g5
Tor1b
D17H6S56E-5
Pbdc1
Pou5f1
Nrarp
Exo1
Zkscan6
Stx8
Adcy4
Tcea2
Dhcr24
Aff1
Vps45
Gabrg2
Fxyd4
Orc2
Tulp3
Akap1
1110058L19Rik
Islr
Sh3d19
Pik3r2
Tekt2
Snca
Mtf2
Rax
Raly
Trim8
Limk2
Hint3
Calml3
Kcnj1
Capn5
Osmr
Plxnb3
Igf2bp1
Bpnt1
Ccl25
Csf3r
Crhr1
Ndufa12
Agxt
Chrna1
Rfxap
Idh3b
Pam
Spp2
Cldn15
Dio2
Sap30bp
Inadl
Gtsf1l
Cpxm2
Zfpm2
Pcnx
Hrc
B3galt4
Acvr2b
Gck
Cd3g
Tex14
Cdk14
Cyhr1
Dscam
Heyl
Cyp2d9
Mrpl35
Pick1
Myog
Trim54
Pitx1
Fgd2
1700102P08Rik
Mdm4
Fank1
Dlg4
Eda
Kcnn1
Vsx2
Lats2
Cep41
Wnt6
Nxph3
Padi3
D630004N19Rik
LOC102633267
2810449G22Rik
Gm11110
Gpank1
Rep15
Dmc1
Gpr87
Sntb2
Foxj2
Apobr
Pax3
Ramp3
Krt35
Tnfsf10
Tcl1b4
Ppy
Slc16a8
Odf3
Gcm2
Il1rapl2
Cnnm3
Crybb2
Dnajc28
AK009121
Nxf2
Ucp3
Gid4
Zbtb7b
Acox3
Cryba4
Foxb1
Pparg
Trpd52l3
Gab2
Gucy1b3
Mapk8
Cpsf2
Plxna3
Gmeb1
Ranbp17
Mrc2
Phf2
Per3
Epb4.1l1
Slc7a10
Zbtb33
Cml2
Plcb1
Rasgrp1
Dlg2
Bco2
Srm
Ugcg
Vav2
F2rl3
Il18rap
Hdgfl1
Gna15
Actl11
Elf4
Col9a1
Lyst
Prkcg
Crb1
Wnt2b
Gpha2
Olfr78
Nr6a1
Jph1
Akap3
Tcam1
Txn2
Snai3
Bhlhe23
Krt31
Myo1f
Rasgrf2
Pias3
Il17a
A030005L19Rik
Gpr132
Kcnj5
Tlx2
Etv2
Olfr73
Dgcr2
Ak4
Pip5k1b
Dbil5
Elk1
Tcf20
Anp32a
Sh3bp5
Dapp1
Asgr1
Rbpjl
Inhbc
Aqp3
Spry4
Ccl20
Dlx3
Parvb
Adh4
4933434I20Rik
Mturn
Rfx1
Hr
Erf
Nphs1
Foxh1
Tbx20
Hoxd13
Npy4r
Xcr1
Nog
Foxd4
Nkx2-1
Olfr66
Tff2
Ube2t
Mrpl3
Ifi30
Cdk20
Fxr2
Zfp36l1
Cyp51
Fbln1
Krt6b
Wnt5b
Uox
Shroom3
Dmtf1
Moxd1
Krt15
Serpinb9b
Naalad2
Wdr46
Ap3s2
Foxq1
C1ql1
Smpd3
Prrc2a
Gp5
Slc22a12
Wnt16
Fpr2
Mxd3
Dgcr8
Met
Pikfyve
Pag1
Dnmt3a
Incenp
Paqr4
Col1a2
Dxo
Wdr4
Pard6b
Pspc1
Nop10
Etv4
Tgfb2
Atp6v1g1
Mansc1
Mest
Paxip1
Rpl39l
Aktip
Kl
Mapkbp1
Sv2a
Smarcc1
Ska2
Rad54l2
Mrpl45
Aldoart2
Sox5
Tcof1
Tarbp2
Gpr146
Sppl3
Tbc1d17
Rangap1
Adck1
Athl1
Hmces
Ints4
Gm5617
Slc25a29
Reg3d
Kdm4b
Elovl7
Eya2
Msh3
Erc1
Lemd2
Lrrc48
Nkiras2
1600014C10Rik
Nol6
Mtg1
Heatr1
Gpatch8
Cux1
Sc5d
Ahctf1
Tmem150a
Rnf186
Rbks
Cep68
Pyy
Gpr85
Nmnat3
Tm4sf4
Oas1h
Ppp6r2
Mtmr14
Cyp2d34
Zfp944
Pde6g
Kctd1
Oas1b
B3gnt8
Lactb2
Hnrnpd
Tspan33
Rho
Epb4.1l5
Zfp84
Slmo1
Gm6607
Eri3
Rgs3
Cd8a
Acsf2
Grem1
Wnt1
Ube4a
Tmem110
Rfx3
Mef2a
Kcnk7
Slc41a3
Ankmy2
Slu7
Ppp1r3c
Tnk1
Braf
Cutal
Dock5
Slc22a26
Rxra
Txk
Rorc
Recql
Rad9b
Zbtb7c
Steap4
Lepr
Glce
Cldn26
Fcamr
Xkr6
Arntl2
Htt
Oxtr
Bcl2l1
Cdc27
Mapk14
Casp9
Gipc3
Tcrb-J
Fgf5
Tmem161a
Krt20
Tmprss4
6330416G13Rik
Snx29
Scn3b
Stt3b
Tmem144
Mtfr1l
Cry2
Kifc2
Ice2
Gfm2
Katnb1
Cpped1
Fam160a2
Prl2b1
Jade1
Ckap4
Fbxo33
Ube3c
Ehmt2
D19Bwg1357e
E130012A19Rik
Klhl42
Thra
Dennd4b
Spice1
Lace1
Ccnt2
Ascc2
Rlf
Syne4
Krtap8-1
Pfkfb1
Cmya5
Suv39h1
BC021785
Col12a1
Lbx1
Scml4
Six2
Taf4a
Pigu
Nsun6
Lama3
Gstz1
Alg12
Amot
Gm9798
Usp27x
Fut10
Tmed8
Sez6
Tnip1
Tpte
Gdf11
Ctse
Krtap19-1
Uqcrq
Myo1g
Ten1
Phf19
Caprin2
Fanci
Saal1
Obp2a
Cacna1d
Enthd2
Pdxdc1
Fam3a
Vps26b
Zpr1
Map4k2
Ift80
Dopey2
Mdp1
Foxk2
Zg16
Cep83os
Btbd11
Armc9
Malsu1
Calcoco1
Ints7
Csnk1a1
Pak4
Slirp
Osgepl1
Ppfia4
Tbc1d7
Hcfc2
Plxna1
Comtd1
2810029C07Rik
Ptms
Anapc15
Gmip
Slc18b1
Wfikkn2
Sdhaf2
Sh3pxd2a
Parp6
Ttc21a
Slc17a7
Phf3
Hrct1
Dock11
Tmem167b
Camsap2
2210015D19Rik
Cenpp
Slc17a5
Nradd
Gas2
Dchs1
Prss36
Col23a1
Inip
Fam120aos
9130011E15Rik
Gkn3
Csnk2a2
Acad10
Bpifa5
9130022000000000
Cep72
Pmch
Atg16l2
Glt8d2
D7Ertd443e
Cst13
Pcmtd1
Rasl11a
4921525O09Rik
Smpd4
Dmrtc1a
Iqcf4
Acad9
Tacc1
Kctd16
Wdr65
1700010B08Rik
Srgap2
Plac8l1
9030625N01Rik
Ctag2
Txnrd2
5430419D17Rik
Yipf6
Hspa12a
Tsnax
1700105P06Rik
Hhipl1
4930571K23Rik
Zfp619
Serac1
9030607L20Rik
4833412E19Rik
4933402N03Rik
Dlst
1700037C18Rik
Nol4
4930579D07Rik
4933424G06Rik
Dqx1
Sat2
Ftsj1
Cacna1a
5730406G12Rik
4930442J19Rik
Cyp20a1
Srp54b
Zkscan5
Ddc
Ccdc30
Mrpl38
Tex26
Ppp1r3fos
Msantd3
4833447P13Rik
4930452G13Rik
Gadl1
1700061G19Rik
Cgrrf1
4632433K11Rik
1700112E06Rik
Muc5ac
9130231A04Rik
Eci2
Htatsf1
Ganc
Mau2
Ptar1
Ssu72
Rab36
1700018L02Rik
Efna3
Tbck
Gpatch2
Ulk4
Wfdc1
1110028F11Rik
Hoxaas2
C030026M15Rik
Ndst4
4931439C15Rik
4833447I15Rik
Rbm46os
4933427I22Rik
Dhx34
Rtdr1
9230112D13Rik
Ndufc2
Gtf2i
4930473H19Rik
Cmtm1
Kif15
1600022D10Rik
4930442G15Rik
Irak1bp1
Emilin1
6530409C15Rik
Tekt1
Ribc2
4930578I07Rik
Lrriq3
Wasl
5430402P08Rik
Gpr39
Tlcd2
Spatc1l
5033404E19Rik
4933432I03Rik
1700048F04Rik
Sync
4930594M17Rik
Spata3
Tmbim7
Pms2
1700063K16Rik
C530008M17Rik
Zbtb32
Mccc2
Prss40
1700021P04Rik
3300002I08Rik
6030458E02Rik
Tyk2
3110054G05Rik
2610012C04Rik
9430063H18Rik
2510019K15Rik
9030420N05Rik
4930505O19Rik
5830437K03Rik
2610105M22Rik
A930028O11Rik
4930413G21Rik
Etl4
4921511E18Rik
5730405N03Rik
4930448E22Rik
4930421C12Rik
Acot12
5830433M15Rik
Slc1a2
Mif
5730552O08Rik
6230414M07Rik
2210017G18Rik
3830422I06Rik
2810416A17Rik
4930478M09Rik
4930488N24Rik
C030004M13Rik
4930448K20Rik
A930036I15Rik
4933428C20Rik
4921504P13Rik
5033405D04Rik
AW551984
Fgfr2
Coq10a
Hoxd8
Arhgef17
Cpne7
Cry1
Hnrnpa2b1
1810030O07Rik
Tmem127
Rbm48
Rrnad1
Slc6a11
Cwf19l1
Faah
Epm2aip1
AK134344
Nsun5
Fntb
N4bp2
Tgif2
Adora2b
Wdr77
Mfap3
Hdac9
Traf3ip3
Ptdss2
Larp4b
Gm166
Tbl1x
Egflam
Ralgps1
Plekhg3
Rin3
Gramd1c
Zc4h2
Ep300
Iqcb1
Dnajc16
Tmem106c
Atp6v0a2
Plekha7
Tnrc6a
Agps
Phf12
Plk5
Ogfod1
Golga1
Irak3
Wdr44
Fam57a
Zfp13
Cep104
Ahsa2
LOC102642487
Cdsn
Focad
P2rx2
BC023829
1110004E09Rik
Tfdp2
Zbtb44
Synpo2
Rgag4
Slc35g1
Taf5
Zfp963
Arfip2
Depdc5
Fhod1
Pdzd8
D630029K05Rik
Kntc1
Nkap
Mast3
Tyw3
Lamtor2
Atp6v0c
Samd10
Olfm2
Iba57
Fra10ac1
4933404O12Rik
Cdc42bpa
C030034I22Rik
Atp1a1
Sepsecs
Sema5b
Slx4
Nlk
Myo15b
Zkscan4
Spag8
Whsc1
Loxl1
Spats2l
Appl1
Dnali1
Noc2l
Cox5b
Ccar1
Arfgef2
D830044I16Rik
Tmem52b
Vps13d
Hmbox1
Srbd1
Rps10
Snhg6
Zfp629
Krt73
Suv39h2
Coro6
Inpp4a
Prdm11
Fam86
Fam181a
Mmgt1
Fstl5
1810010D01Rik
Cotl1
Creg2
Slc26a11
Sfpq
Esrrb
Adcy3
Crkl
AK077428
Oaz3
Arhgap25
Dnaic1
Tspan18
Crebrf
Snx30
Prmt2
Rpa1
Hmgb2
Coq3
Igf1
Hsp90aa1
Clcc1
Ebna1bp2
Ppp3r2
Brcc3
Lypd4
Apcdd1
Pigv
Serf2
Apex1
Rab21
Fancb
Cabin1
Aar2
Ppp2r3a
Il20rb
Rbm45
E2f6
Pcdh12
Mier2
Tmem201
Mtrf1l
Zfp384
Npas3
Ybx1
Pms1
BB236558
Mettl9
4632404H12Rik
Eif5a2
Mecom
Ccbl1
Krt4
Cep63
Hbp1
Zdhhc6
Prpf4
Prrt3
Rhbdd3
Fancf
Igsf1
Sgsh
Rsf1
Fuz
Zfp850
Adam15
Anxa7
Zscan10
Atp5c1
Maea
Fibp
Dph5
Atg4d
Camk2d
B230216N24Rik
Gm20052
Sarnp
Lrrc38
Zfp28
Bend4
Me2
4833423E24Rik
Ppp1r13l
4930414L22Rik
R3hdm1
Slco5a1
Slc4a8
Primpol
Stk35
Ppp2ca
1700071A11Rik
Srcap
Ttf1
Slc38a6
D630045J12Rik
1700010B09Rik
Zbtb3
Obox6
Rapgef4
Rfpl4b
Slc7a6os
1700028E10Rik
D19Ertd409e
Gm5083
Vps13a
Kdm6a
Mecr
Efr3b
Dlgap1
Vps29
LOC102634103
Edil3
Bmp8b
Gm16499
AI131651
Lrp8
Papl
Scrt2
Mynn
Kif26b
Usp24
D2Ertd210e
Gm13032
Myh10
2900052L18Rik
A230061C15Rik
4930474N05Rik
5930412G12Rik
LOC552904
Ttc39c
Zhx3
AK149260
Setd8
Ddx24
E130107B13Rik
Nup153
1700061N14Rik
Ppox
Mkrn1
Vat1
Gpr135
Shroom2
Rreb1
Pianp
Sh3rf3
Psip1
AU018552
BB283564
Lpar2
Helz
Katnal1
Mtcl1
A730020M07Rik
Dnah9
BC048562
2610027H17Rik
Gm9648
Thsd4
0610040F04Rik
Maoa
C76938
LOC101055837
Gm19990
LOC102636217
Prdx6
Ptk2b
Eif4h
Muc20
D130084N16Rik
Api5
Ube2k
A230065C20Rik
LOC102632699
D7Ertd495e
E230008N13Rik
Gm10941
Cox8c
Lrtm1
Tmie
Cdc73
Nipbl
B930059L03Rik
AU015836
Tmem229a
A530020G20Rik
Igsf23
Cep135
Hcrtr2
Intu
Myh7b
LOC102634000
Mybpc1
Fndc7
Rph3al
9330101J02Rik
Atg2b
Eno4
D930001B02
Tbc1d31
Mastl
Prickle1
D430040D24Rik
Gpn1
C86090
4732419C18Rik
C79491
Stard7
Gm22272
Gm10399
Tnfsf13os
Catsper2
Kif27
AI317158
C79685
2310039F13Rik
Zmym5
Gas7
LOC102637568
Manbal
Bpifb3
AK085609
AK129341
Dnhd1
D13Ertd212e
AU018466
LOC432842
Fam196a
Eif4g3
Pak7
Tmem69
Gm20611
9530085L11Rik
Hebp2
LOC102638053
Il20ra
D18Ertd169e
Ntrk2
Tuba8
Art2b
D12Ertd216e
D9Ertd115e
D2Ertd105e
C81615
Eif3d
C79657
Rab11fip1
Bub1b
AI662168
1700023E05Rik
Anks1b
Heatr2
Dnajc1
Pskh1
Cib2
Gm7788
Gm20748
Snhg10
Gdf9
Mfn2
Nup62
Ctrb1
Hdac1
Actn2
Ccni
Prss16
Snrpg
Gfm1
Ndufa6
Psmd3
Thbd
Lmnb2
Cib1
Tst
Mbtd1
Plcb3
Fzd6
Hyal2
Col15a1
Srsf4
Slc7a9
Sema6b
Psmb6
Pfpl
Tango2
Ezh1
Prl2a1
Cdkn2b
Ly9
Sigirr
Pdlim3
Smim12
Star
Ovol2
Fads3
Idua
Nrtn
D6Wsu163e
Asb13
St6galnac5
Gpr12
Klb
Gm3716
C80678
C330027C09Rik
Siah1a
Gm9112
Zdhhc7
Bik
Kifc1
Casr
Dcbld2
Cd70
Lce1h
Mlycd
Mcpt2
Ush1c
Ubqln2
Fancg
Baz1b
Ash1l
Gata5
Pla2r1
Gys1
Tnfsf8
Il1rl2
Cdh20
Slc25a17
Hrk
Med1
Tbl2
Capn6
Il21r
Smad3
Mgst3
Gpr45
H2-M10.1
Tas2r108
Hist1h1t
Calm4
Alppl2
Tesk1
Pde6h
Stard5
Wnt4
Avp
Adam21
Rad54l
Plxnc1
Pccb
Ifrd2
Bcl2l2
C030006K11Rik
Paip2b
Fam98c
Zfp386
Myo19
Aldob
Prmt7
Acat1
Zscan12
Snrpe
Nudt22
Kdm8
Cuta
Spsb4
Cuedc1
Mettl23
Ubl7
Fitm1
Pla2g10
Chchd5
Mef2c
Scgn
Tulp1
Ces4a
C8g
Oprm1
Tpcn1
Krtap4-16
Kifap3
Tfpi
Phip
Sp100
Nox4
Chrnb3
Loh12cr1
Srpx
Uba5
Chmp4b
Tmem175
Gramd4
Cubn
Zfp395
Ldlrad4
Rps6ka3
Cars
Atp8b2
Plekhh1
Ccdc130
Gm8479
Galm
Trpt1
Cdk5rap2
Fam122b
Dus2
Kbtbd7
Pank2
Atp13a2
Rnf215
Ndufa3
Gstk1
1110034G24Rik
Ttll5
Ttc14
Dock3
Capn10
Tmem138
Cdc26
Nudt17
Bdh2
Fam187b
Dusp23
6430628N08Rik
Gkn2
Efhc1
Ppp1r12a
Kif18b
Krt76
Iqcd
1700011L22Rik
Cpsf7
Rps24
Tdrkh
4933416M07Rik
2310067E19Rik
1700080O16Rik
1700012E03Rik
1810073G21Rik
4930445K14Rik
4930458D05Rik
Mbd5
2610007B07Rik
3830408D07Rik
Sel1l
Nmral1
1600010M07Rik
Tmem239
4930478L05Rik
4930529M08Rik
Spaca6
4930480K23Rik
Vps33a
3110021N24Rik
Ifitm7
9330198N18Rik
Mrps5
1600014C23Rik
1700021A07Rik
Mettl16
Slc9a9
4930470B04Rik
Ly6k
Slx1b
Ppp2r2cos
Ccnl2
4930517N10Rik
Zc2hc1b
Ikbkb
4933428M09Rik
2410007B07Rik
Mroh3
Wbscr28
1700034J04Rik
Ptges3l
E130304I02Rik
4931428A05Rik
Pip5k1bos
Phactr4
5730406E14Rik
6230426I18Rik
Kdm2a
2810421E14Rik
4930509E22Rik
Zfp572
5430416B10Rik
A930036A04Rik
Fam73b
Etnk1
Cbx5
Cggbp1
Srd5a1
Insig1
Lrfn4
Naprt1
Pcnt
Vps51
Zbtb11
Phactr1
B3galnt2
Rpl35
Slc9a8
Wdr92
Lmtk2
Strn
Wdr70
Ckb
Mcm9
Timm13
Hnrnpa1
Ttc16
Zfp942
Ddx49
Bcl9
Lyrm4
B230307C23Rik
Xkr8
1700025G04Rik
Ttll6
Gm6277
Ptrh2
Prdm8
Lsm6
Tra2a
Rad21
Nudt15
Jmjd4
Sh3tc2
Camkmt
C80998
Cdc25c
Xiap
Tbca
Hoxb3
Fam126b
Etv3
C230057M02Rik
Atp11a
Dido1
Rpl18
Slc32a1
Esyt3
Zfp800
Wdr25
AK045837
Nupl2
Mrpl54
Gm14005
AI606473
Fam154b
Zfp408
Nlrp9b
Pkd2l1
Ubox5
Ptch2
Alad
D130037M23Rik
C130057M05Rik
LOC102640703
Gm25857
Ryr1
Chd1
Apob
AU015228
Zfp952
Gm5785
D16Ertd780e
Rassf1
AI605517
Nol4l
Iqce
Gtpbp3
Uck2
LOC101056236
D830039M14Rik
Ttc7
9330156P08Rik
Ubxn11
Cobll1
LOC102639418
4833444G19Rik
Gm14634
Arhgap4
A730009E18Rik
Sel1l3
Mis18bp1
Grin3a
C030009J22Rik
Diexf
Lmo7
Ago3
Zfp668
LOC102636933
C79250
Mrps10
1190002N15Rik
A430088I17Rik
C030015D19Rik
Sema6d
Gpr158
Stard9
C79356
C77683
Zdhhc20
C76472
Arl14ep
Mir425
Mtg2
9630010G10Rik
Frrs1
Adprh
Mrps11
Mag
Sh3bp1
Lnx2
Fas
Car3
Gpr88
Piwil1
Ankrd13a
Ndnf
2200002J24Rik
Pkp2
9130409J20Rik
4933404K13Rik
Dicer1
Megf8
Agtrap
Traf4
Atp6v0a1
Wnt10a
Tm7sf2
Zfp598
Rps27
Rer1
Tigd5
Fignl1
Pcx
Tfrc

## Sheet: Analysis Times
Time (s)	S1 Fig CPU Usage (%)	Repeat 1 CPU Usage (%)	Repeat 2 CPU Usage (%)
0	0	0	0
10	11.6	21.2	14.8
20	159.9	141.4	100
30	22.2	99.1	100
40	100	103.8	84.3
50	97.6	122.9	69.4
60	169.2	115.3	133.5
70	739.5	645.8	784.6
80	790.7	442.7	727.2
90	777.1	777.4	746.7
100	733	774.3	768.5
110	721.9	791.3	789.3
120	783.7	765.1	781.1
130	792.3	790	787.3
140	784.3	793.5	784.9
150	772.9	738.2	774.6
160	787.8	766.7	784.3
170	779.1	799.8	780.1
180	782.1	784.8	740.4
190	798.5	795.1	778.1
200	786	794.1	782.7
210	783.3	783.5	789
220	790.1	768	793.9
230	774	786.8	783.8
240	104.2	103.7	123.1
250	106.4	103.2	102.7
260	103.8	116.5	103.7
270	106.9	121.9	106.8
280	107.6	106.8	109.5
290	106.9	107.1	107.5
300	106.3	106.8	106.6
310	107	113.4	107
320	107	106.8	107
330	106.7	106.9	123.3
340	107	106.7	113.3
350	107.1	107.2	109.5
360	107.4	107.1	117.6
370	106.6	107.4	106.7
380	107	100.6	107.1
390	100.7	100.6	100.7
400	209.6	686.6	152.2
410	784.3	787.2	760.7
420	774	751.5	741.9
430	791.3	776.5	724.2
440	775.8	782.3	695
450	789.2	770	614.7
460	751.1	788	644.4
470	737.7	788.9	648.5
480	766.4	787.1	566.9
490	725.6	792.9	621.5
500	793.7	782.4	629.1
510	794.2	782.1	615.2
520	763	773	558.8
530	778.2	105.6	618.7
540	105.9	106	302.5
550	106.2	105.1	780.3
560	110.4	107	107.7
570	105.9	106.1	106.8
580	106.6	106.7	107.1
590	105.8	106.1	107.1
600	127.4	111.6	106.3
610	102.6	104.7	100
620	112.3	104.5	109.7
630	104.9	104.4	100
640	105.1	105.9	108.9
650	104.9	104.8	101
660	105.2	104.2	99.8
670	106.3	104.6	100
680	104.8	107.6	99.9
690	104.9	104	100.1
700	104.9	104.2	100
710	104.9	104	100
720	105.7	112	99.4
730	105	104.8	99.4
740	104.9	104.2	100
750	104.8	145.4	99.5
760	0	0.1	99.8
770			99.9
780			100
790			100
800			131.9
810			0
