# Supplementary material for: CiiiDER: A tool for predicting and analysing transcription factor binding sites
Source: PLoS One. 2019 Sep 4;14(9):e0215495. doi: 10.1371/journal.pone.0215495 (PMC6726224; doi:10.1371/journal.pone.0215495)
Supplement: S2 Data — Data used to generate ROC curves are provided. For each program tested, scores are given for predicted sites in ChIP-seq peaks and background regions. If more than one site was predicted in a peak or background region, the maximum score is given. (XLSX) [file pone.0215495.s004.xlsx]

## Sheet: CTCF
CiiiDER Peak Score	CiiiDER Background Score	TRANSFAC Peak Score	TRANSFAC Background Score	Clover Peak Score	Clover Background Score
0.858	0.864	0.858	0.864	7.53	6.01
0.918	0.911	0.918	0.911	6.39	6.1
0.817	0.833	0.817	0.833	6.98	6.12
0.913	0.869	0.913	0.875	12.5	6.04
0.817	0.875	0.817	0.869	6.02	7.43
0.832	0.845	0.908	0.845	8.16	6.27
0.908	0.8	0.832	0.81	10.3	6.2
0.953	0.81	0.953	0.812	11.9	7.05
0.953	0.812	0.953	0.817	9.49	8.53
0.918	0.817	0.918	0.971	12.1	6.36
0.817	0.971	0.817	0.82	11.3	6.3
0.953	0.847	0.953	0.847	6.08	6.58
0.917	0.82	0.917	0.846	8.65	6.13
0.805	0.846	0.805	0.817	7.5	6.51
0.818	0.817	0.934	0.812	12	7.81
0.87	0.812	0.818	0.806	11.9	8.67
0.934	0.804	0.87	0.804	7.6	6.31
0.999	0.806	0.822	0.802	11.9	10
0.819	0.802	0.999	0.915	12.6	8.28
0.822	0.915	0.819	0.884	11	6.28
0.957	0.884	0.957	0.833	6.7	7.39
0.957	0.833	0.957	0.833	7.02	7.4
0.813	0.8	0.813	0.875	11.7	6.67
0.867	0.833	0.867	0.877	12.2	6.27
0.99	0.875	0.99	0.825	12.3	6.31
0.805	0.877	0.878	0.848	10.7	6.16
0.939	0.825	0.939	0.821	9.23	7.36
0.878	0.848	0.805	0.833	6.02	6.4
0.924	0.821	0.809	0.899	11.7	6.6
0.802	0.833	0.802	0.811	11.5	8.19
0.809	0.899	0.924	0.813	9.91	6.6
0.861	0.811	0.861	0.872	11.8	7.82
0.888	0.813	0.888	0.809	6.38	6.14
0.838	0.872	0.838	0.801	7.17	8.97
0.825	0.809	0.825	0.881	11.6	7.62
0.867	0.801	0.812	0.866	10.3	7.01
0.985	0.881	0.867	0.817	11.4	8.42
0.812	0.866	0.985	0.827	9.68	6.94
0.91	0.817	0.91	0.91	9.38	6.15
0.821	0.827	0.821	0.844	14	7.75
0.824	0.91	0.824	0.808	10.3	12.1
0.965	0.844	0.965	0.861	6.15	6.53
0.869	0.808	0.869	0.848	8	6.46
0.821	0.861	0.821	0.832	10.7	7.14
0.877	0.848	0.877	0.851	10.5	6.95
0.803	0.832	0.803	0.801	8.03	6.57
0.976	0.851	0.976	0.864	7.45	7.86
0.805	0.801	0.805	0.813	7.71	7.34
0.844	0.864	0.844	0.866	8.53	6.46
0.983	0.813	0.983	0.826	8.34	7.08
0.89	0.866	0.89	0.831	8.89	6.27
0.831	0.826	0.831	0.817	7.92	10.8
0.942	0.831	0.942	0.893	8.83	6.93
0.948	0.817	0.948	0.849	8.46	8.44
0.903	0.893	0.903	0.805	10.7	6.73
0.824	0.849	0.824	0.819	8.6	6.88
0.965	0.805	0.965	0.839	11.4	6.3
0.812	0.819	0.812	0.864	6.73	7.37
0.855	0.839	0.855	0.803	13.5	6.59
0.924	0.864	0.924	0.882	6.35	6.22
0.873	0.803	0.873	0.882	14.6	6.16
0.812	0.882	0.945	0.813	6.27	8.16
0.945	0.813	0.812	0.82	7.41	6.25
0.893	0.882	0.893	0.834	12.7	7.04
0.923	0.82	0.809	0.802	10.8	6.1
0.809	0.802	0.923	0.822	7.34	6.5
0.873	0.822	0.873	0.871	6.46	6.91
0.893	0.834	0.893	0.868	7.94	7.89
0.91	0.871	0.91	0.877	9.27	7.8
0.839	0.877	0.839	0.864	9.97	6.88
0.868	0.868	0.868	0.836	11.8	6.27
0.953	0.864	0.953	0.81	10.8	7.06
0.883	0.836	0.883	0.868	12.4	6.01
0.978	0.81	0.978	0.859	9.59	7.98
0.904	0.868	0.904	0.867	12.3	6.18
0.909	0.859	0.909	0.807	10.6	9.08
0.833	0.867	0.833	0.92	10.8	6.1
0.991	0.807	0.991	0.805	11.7	8.74
0.887	0.92	0.887	0.815	9.66	6.18
0.933	0.805	0.933	0.81	9.57	6.34
0.893	0.815	0.893	0.826	9.66	11.5
0.978	0.81	0.978	0.838	14.1	7.49
0.82	0.826	0.82	0.802	12.4	6.89
0.905	0.838	0.905	0.826	6.23	8.96
0.888	0.802	0.888	0.838	6.9	6.64
0.986	0.826	0.986	0.802	6.32	6.36
0.865	0.838	0.865	0.889	12.5	7.49
0.874	0.802	0.874	0.823	9.54	6.8
0.879	0.889	0.879	0.802	7.66	6.71
0.832	0.823	0.917	0.879	6.15	8.43
0.917	0.802	0.832	0.89	6.35	7
0.8	0.879	0.826	0.825	8.95	8.15
0.826	0.89	0.974	0.84	7.45	6.04
0.8	0.825	0.969	0.844	6.12	7.28
0.8	0.84	0.968	0.872	13.4	6.35
0.974	0.844	0.825	0.892	6.22	7.21
0.969	0.8	0.806	0.812	9.44	11.4
0.968	0.872	0.908	0.902	14.3	7.35
0.825	0.892	0.91	0.847	11.6	6.37
0.806	0.812	0.889	0.869	8.83	6.73
0.908	0.902	0.81	0.816	11.1	6.47
0.91	0.847	0.93	0.816	7.62	7.02
0.889	0.869	0.923	0.824	11	6.48
0.93	0.816	0.922	0.871	12.5	8.06
0.81	0.816	0.834	0.835	12.3	6.85
0.923	0.824	0.947	0.853	12.2	7.13
0.922	0.871	0.879	0.813	10.7	7.15
0.834	0.835	0.95	0.833	9.91	8.48
0.947	0.853	0.911	0.841	11.2	8.65
0.879	0.813	0.972	0.841	7.79	6.17
0.95	0.833	0.817	0.81	7.31	6.35
0.911	0.841	0.921	0.806	10.4	6.44
0.972	0.81	0.807	0.92	7.5	6.16
0.817	0.841	0.912	0.848	6.34	6.41
0.921	0.806	0.965	0.855	11.8	6.93
0.912	0.92	0.815	0.887	11.6	6.64
0.807	0.848	0.802	0.867	14.3	8.38
0.965	0.855	0.886	0.848	9.57	7.41
0.815	0.887	0.866	0.807	7.41	6.88
0.802	0.867	0.803	0.825	9.35	9.01
0.886	0.848	0.986	0.802	9.02	9.46
0.866	0.807	0.844	0.863	7.67	7.45
0.803	0.825	0.872	0.872	10.5	16.3
0.986	0.802	0.893	0.811	16.8	6.09
0.844	0.863	0.965	0.822	11.8	11.7
0.872	0.872	0.912	0.856	6.13	8.55
0.893	0.811	0.884	0.808	12.5	6.13
0.965	0.822	0.864	0.831	9.31	6.82
0.912	0.856	0.864	0.825	6.62	6.32
0.884	0.808	0.854	0.8	10	6.73
0.864	0.831	0.904	0.824	12.4	9.74
0.864	0.825	0.852	0.825	10.7	6.86
0.854	0.8	0.976	0.802	9.95	6.06
0.904	0.824	0.803	0.83	6.12	7.04
0.852	0.825	0.98	0.851	10.8	6.12
0.976	0.802	0.863	0.844	10.3	7.1
0.98	0.83	0.91	0.879	6.27	7.36
0.863	0.851	0.966	0.92	7.1	7.52
0.803	0.844	0.814	0.819	13.4	7.03
0.91	0.879	0.891	0.815	9.02	9.1
0.966	0.819	0.818	0.805	16	6.48
0.814	0.92	0.965	0.92	6.16	7.21
0.891	0.815	0.92	0.92	6.81	6.45
0.818	0.805	0.906	0.809	10.4	7.34
0.965	0.92	0.856	0.929	9.39	8.07
0.92	0.92	0.929	0.857	11.8	10.8
0.906	0.809	0.897	0.943	10	6.23
0.856	0.929	0.93	0.821	14.2	6.23
0.929	0.857	0.839	0.829	12.7	6.99
0.897	0.943	0.945	0.811	9.38	11.5
0.93	0.821	0.874	0.814	8.15	6.88
0.839	0.829	0.941	0.89	8.75	7.18
0.945	0.811	0.815	0.921	11.7	7.44
0.874	0.814	0.879	0.921	11.3	6.57
0.941	0.89	0.982	0.851	13.5	8.43
0.815	0.921	0.927	0.861	12	6.03
0.879	0.921	0.974	0.876	7.46	6.07
0.982	0.851	0.822	0.802	9.79	6.82
0.927	0.861	0.874	0.879	6.91	7.5
0.974	0.876	0.951	0.802	9.94	7.69
0.822	0.802	0.965	0.833	8.58	7.65
0.874	0.879	0.813	0.825	12.4	8.19
0.951	0.802	0.884	0.883	7.24	6.63
0.965	0.833	0.852	0.858	10.6	10.1
0.884	0.825	0.978	0.898	7.57	6.53
0.813	0.883	0.892	0.805	9.19	9.51
0.852	0.858	0.982	0.844	10.2	7.87
0.978	0.898	0.825	0.808	9.02	8.63
0.892	0.844	0.869	0.929	8.38	6.62
0.825	0.805	0.822	0.813	9.26	6.43
0.982	0.808	0.847	0.811	8.28	6.22
0.869	0.929	0.839	0.835	12.4	7.08
0.847	0.813	0.837	0.86	12	7.58
0.822	0.811	0.827	0.809	7.48	6.26
0.839	0.835	0.942	0.849	10.2	6.87
0.837	0.86	0.822	0.828	11.4	6.92
0.822	0.809	0.872	0.927	9.4	8.81
0.872	0.849	0.997	0.861	6.23	6.14
0.942	0.828	0.923	0.886	11.7	6.45
0.827	0.927	0.919	0.83	7.9	10.2
0.997	0.861	0.893	0.834	14.6	6.97
0.923	0.886	0.899	0.92	12.5	6.85
0.893	0.8	0.922	0.851	8.89	7.14
0.919	0.83	0.823	0.812	10.8	7.05
0.899	0.834	0.883	0.815	6.71	6.08
0.823	0.92	0.813	0.827	8.42	6.27
0.922	0.851	0.969	0.886	13.4	7.09
0.883	0.812	0.922	0.842	8.07	7.4
0.813	0.815	0.834	0.904	11.2	8.53
0.969	0.827	0.969	0.817	6.38	8.26
0.922	0.886	0.926	0.822	12.9	7.43
0.834	0.842	0.986	0.812	9.33	6.74
0.969	0.904	0.892	0.843	12.4	7.66
0.926	0.817	0.976	0.905	7.01	6.81
0.986	0.822	0.877	0.819	9.18	7.22
0.892	0.812	0.887	0.81	7.71	6.27
0.976	0.843	0.948	0.823	6.06	7.58
0.877	0.905	0.803	0.827	8.12	7.67
0.887	0.819	0.82	0.804	9.5	6.14
0.948	0.81	0.974	0.802	9.32	6.1
0.82	0.823	0.883	0.835	13	10.8
0.803	0.827	0.859	0.841	6.23	9.57
0.974	0.802	0.994	0.867	10.6	6.6
0.883	0.804	0.895	0.833	7.32	7.48
0.859	0.835	0.892	0.864	8.29	6.11
0.994	0.841	0.976	0.869	6.72	6.57
0.895	0.867	0.947	0.82	6.7	12.4
0.892	0.833	0.865	0.833	10.7	6.27
0.976	0.869	0.975	0.828	11.6	7.34
0.947	0.864	0.887	0.821	12.5	6.76
0.865	0.8	0.854	0.89	8.24	6.8
0.975	0.82	0.946	0.811	7.73	7.93
0.887	0.833	0.891	0.92	7.71	8.39
0.854	0.828	0.85	0.92	10.9	7.72
0.946	0.821	0.932	0.824	6.4	6.29
0.891	0.811	0.863	0.92	9.19	6.37
0.85	0.89	0.98	0.819	10.4	7.64
0.932	0.92	0.896	0.812	7.87	6.24
0.863	0.92	0.876	0.802	9.92	6.48
0.98	0.824	0.971	0.827	11.4	6.3
0.896	0.92	0.878	0.924	7.24	7.02
0.876	0.819	0.863	0.833	8.28	6.05
0.971	0.812	0.885	0.817	10.8	7.23
0.878	0.827	0.815	0.875	11.4	10.3
0.863	0.802	0.871	0.89	8.83	7.76
0.815	0.924	0.902	0.812	9.35	6.35
0.871	0.833	0.934	0.839	10.1	6.56
0.885	0.817	0.96	0.8	10.4	6.37
0.902	0.875	0.966	0.832	11.1	7.73
0.934	0.89	0.841	0.827	8.88	6.06
0.96	0.812	0.925	0.913	7.38	7.34
0.966	0.839	0.84	0.836	10.9	6.9
0.841	0.8	0.807	0.847	8.25	6.64
0.925	0.832	0.888	0.819	13.7	6.05
0.84	0.827	0.817	0.849	10.3	6.06
0.807	0.913	0.864	0.86	8.85	8.51
0.888	0.836	0.91	0.92	6.68	6.34
0.864	0.847	0.883	0.803	12.6	6.91
0.817	0.819	0.978	0.88	9.51	7.41
0.91	0.849	0.879	0.816	6.22	6.42
0.883	0.86	0.955	0.823	11.4	7.02
0.978	0.92	0.819	0.863	8.25	7.89
0.879	0.803	0.988	0.857	12.2	7.27
0.955	0.88	0.828	0.808	12.9	6.7
0.988	0.816	0.816	0.807	7.45	7.82
0.819	0.823	0.927	0.832	6.49	9.18
0.828	0.863	0.848	0.804	7.35	10.6
0.816	0.857	0.941	0.833	10.6	6.29
0.927	0.808	0.962	0.824	11.6	6.72
0.848	0.807	0.811	0.878	8.32	9.71
0.941	0.8	0.929	0.92	6.19	6.27
0.962	0.832	0.919	0.828	11	6.03
0.8	0.804	0.892	0.826	13.6	7.4
0.811	0.833	0.868	0.807	9.16	6.16
0.929	0.824	0.846	0.806	12.3	7.37
0.919	0.878	0.89	0.802	8.82	8.49
0.892	0.92	0.999	0.939	10	9.02
0.846	0.828	0.901	0.813	9.03	6.18
0.868	0.826	0.866	0.806	14.3	7.79
0.89	0.807	0.839	0.833	9.09	6.06
0.999	0.806	0.855	0.86	11.1	8.92
0.901	0.802	0.834	0.809	7.31	7.2
0.866	0.939	0.801	0.885	6.29	8.2
0.839	0.813	0.892	0.832	10.8	9.31
0.855	0.806	0.826	0.841	10.5	7.33
0.834	0.833	0.899	0.84	11.7	6.45
0.892	0.86	0.94	0.806	9.64	8.67
0.801	0.809	0.876	0.801	8.47	7.87
0.826	0.885	0.955	0.809	6.66	6.65
0.899	0.832	0.926	0.805	10.7	6.51
0.94	0.841	0.844	0.803	8.61	7.45
0.955	0.84	0.985	0.835	6.29	6.89
0.876	0.806	0.871	0.863	6.34	9.66
0.926	0.801	0.884	0.807	12.1	11.7
0.844	0.809	0.974	0.882	13	7.34
0.985	0.803	0.899	0.871	9	6.71
0.871	0.805	0.923	0.856	9.3	12.1
0.884	0.835	0.884	0.86	10.8	7.1
0.899	0.863	0.995	0.833	10.9	8.83
0.974	0.807	0.804	0.808	7.92	6.01
0.884	0.882	0.838	0.808	11.4	7.07
0.923	0.871	0.886	0.808	6.63	7.08
0.995	0.856	0.931	0.862	8.45	9.77
0.804	0.86	0.803	0.832	14.5	9.37
0.838	0.833	0.965	0.817	7.68	7.2
0.886	0.808	0.857	0.824	7.54	7.82
0.931	0.808	0.805	0.865	7.62	6.96
0.803	0.808	0.867	0.807	7.54	6.51
0.965	0.862	0.818	0.824	7.47	8.81
0.857	0.817	0.83	0.814	12.9	8.52
0.818	0.832	0.924	0.82	11.5	6.63
0.867	0.824	0.922	0.819	6.09	6.39
0.805	0.865	0.837	0.825	12.9	6.34
0.83	0.807	0.934	0.881	10.1	8.97
0.924	0.824	0.892	0.831	8.64	7
0.922	0.814	0.913	0.864	11.9	9.74
0.892	0.82	0.857	0.822	9.7	11
0.934	0.819	0.958	0.808	11.1	6.42
0.837	0.825	0.954	0.819	9.99	6.92
0.913	0.881	0.854	0.81	7.85	6.75
0.857	0.831	0.886	0.889	6.56	6.52
0.958	0.864	0.817	0.847	10.3	6.41
0.954	0.822	0.93	0.837	11	7.95
0.886	0.808	0.956	0.841	12.4	6.16
0.854	0.819	0.802	0.823	9.65	6.33
0.817	0.81	0.926	0.843	10.1	6.68
0.93	0.889	0.89	0.859	10.8	6.99
0.956	0.847	0.806	0.84	13.2	7.81
0.802	0.837	0.833	0.855	13.3	6.46
0.926	0.841	0.975	0.805	6.09	7.73
0.89	0.823	0.901	0.842	9.65	6.55
0.833	0.843	0.882	0.894	9.15	6.66
0.806	0.859	0.89	0.897	11.5	8.79
0.975	0.84	0.875	0.837	6.3	7.07
0.882	0.855	0.806	0.869	10.9	6.03
0.901	0.805	0.819	0.822	11	6.32
0.875	0.842	0.888	0.824	11.2	7.11
0.89	0.894	0.922	0.837	13	6.67
0.806	0.897	0.87	0.813	11.1	8.39
0.819	0.837	0.876	0.893	11.3	6.89
0.888	0.869	0.951	0.833	14.5	6.28
0.922	0.822	0.973	0.904	8.82	6.15
0.87	0.824	0.811	0.842	6.29	6.88
0.876	0.837	0.925	0.858	11.4	6
0.951	0.813	0.807	0.801	10.2	7.25
0.973	0.893	0.976	0.829	12.6	6.49
0.811	0.833	0.829	0.843	11.6	8.04
0.925	0.904	0.879	0.804	8.14	6.69
0.807	0.842	0.862	0.89	11.3	7.93
0.829	0.858	0.808	0.862	6.42	7.64
0.976	0.801	0.841	0.816	10	7.99
0.879	0.829	0.922	0.864	10.2	6.56
0.862	0.843	0.863	0.855	8.59	7.07
0.808	0.804	0.896	0.812	8.68	7.84
0.841	0.89	0.801	0.821	8.49	6.26
0.863	0.816	0.987	0.818	11.7	6.26
0.922	0.862	0.827	0.925	8.58	8.33
0.896	0.864	0.918	0.819	6.58	7.9
0.801	0.855	0.979	0.885	6.32	8.09
0.987	0.812	0.876	0.801	8.3	6.29
0.827	0.821	0.885	0.848	10.2	8.5
0.918	0.818	0.804	0.817	6.69	6.1
0.979	0.925	0.909	0.806	8.71	10.5
0.876	0.819	0.923	0.92	10.5	7.32
0.804	0.885	0.913	0.822	9.22	6.25
0.885	0.801	0.807	0.914	14	6.3
0.909	0.817	0.932	0.829	6.71	6.11
0.923	0.806	0.853	0.808	12.5	6.45
0.913	0.848	0.974	0.892	8.73	6.21
0.807	0.92	0.812	0.806	13.8	7.05
0.932	0.822	0.897	0.801	12.8	7.33
0.853	0.914	0.929	0.813	11.4	6.17
0.974	0.829	0.975	0.87	11.1	6.67
0.812	0.808	0.969	0.817	9.24	6.3
0.897	0.892	0.969	0.805	10.1	6.29
0.929	0.801	0.963	0.882	9.92	8.07
0.975	0.806	0.969	0.898	14.1	6.83
0.969	0.813	0.975	0.82	7.29	6.56
0.8	0.87	0.834	0.823	7.62	6.15
0.969	0.817	0.968	0.814	6.52	7.44
0.963	0.805	0.929	0.817	6.29	6.97
0.969	0.882	0.967	0.894	6.26	6.37
0.975	0.898	0.961	0.856	7.69	7.82
0.834	0.82	0.92	0.809	12.1	8.52
0.968	0.823	0.929	0.841	13.2	11.1
0.929	0.814	0.967	0.833	10.8	6.03
0.967	0.817	0.961	0.875	8.97	6.83
0.961	0.894	0.808	0.822	13.2	6.35
0.92	0.856	0.879	0.877	9.46	6.82
0.929	0.809	0.962	0.877	10.8	8.04
0.967	0.875	0.827	0.902	13.3	9.07
0.961	0.833	0.968	0.823	8.41	7.6
0.808	0.841	0.95	0.839	13.4	7.41
0.879	0.822	0.976	0.847	11.3	7.53
0.962	0.877	0.992	0.858	11.1	9.19
0.827	0.877	0.911	0.92	8.65	8.07
0.968	0.902	0.864	0.871	9.68	6.58
0.95	0.823	0.967	0.804	11.1	6.58
0.976	0.839	0.892	0.806	12.4	6.73
0.992	0.847	0.907	0.808	6.24	8.97
0.911	0.858	0.926	0.815	7.73	6.31
0.864	0.92	0.855	0.895	6.32	6.69
0.967	0.871	0.88	0.825	8.7	7.2
0.892	0.804	0.836	0.83	15.6	6.55
0.907	0.806	0.867	0.816	7.44	6.44
0.926	0.808	0.893	0.825	7.81	7.87
0.855	0.815	0.851	0.825	9.79	7.8
0.88	0.895	0.849	0.818	6.15	6.8
0.836	0.825	0.815	0.815	12.3	7.09
0.867	0.83	0.95	0.856	11.1	6.51
0.893	0.816	0.83	0.841	6.58	10.9
0.849	0.825	0.807	0.885	9.98	8.06
0.815	0.825	0.809	0.809	12	6.09
0.851	0.818	0.959	0.82	6.93	6.18
0.95	0.815	0.811	0.846	8.2	9.69
0.807	0.856	0.946	0.818	8.97	6.77
0.83	0.841	0.886	0.813	12.5	6.94
0.809	0.885	0.976	0.814	12.3	6.32
0.811	0.82	0.882	0.827	9.39	6.67
0.959	0.809	0.938	0.853	9.5	7.26
0.946	0.846	0.932	0.845	9.86	6.83
0.886	0.818	0.859	0.863	10.9	6.89
0.976	0.813	0.994	0.804	11.9	8.87
0.882	0.814	0.973	0.802	6.79	7.51
0.938	0.827	0.883	0.868	12.5	6.93
0.932	0.863	0.898	0.882	13.3	9.36
0.859	0.845	0.834	0.836	11.4	7.06
0.994	0.853	0.898	0.824	6.88	6.67
0.973	0.804	0.877	0.903	11	6.99
0.883	0.802	0.97	0.926	8.27	6.19
0.898	0.868	0.967	0.849	8.41	6.46
0.834	0.882	0.976	0.88	8.59	10.3
0.898	0.836	0.917	0.903	6.84	6.03
0.877	0.824	0.847	0.833	10.6	6.17
0.97	0.903	0.849	0.811	13.1	6.09
0.967	0.8	0.94	0.825	8.7	9.06
0.976	0.926	0.813	0.931	12.3	6.22
0.917	0.849	0.801	0.877	10.2	7.45
0.847	0.88	0.813	0.805	9.94	8.13
0.849	0.903	0.882	0.812	11.1	6.93
0.94	0.833	0.953	0.824	11.4	6.31
0.813	0.811	0.83	0.891	12.5	7.24
0.801	0.825	0.976	0.802	11	11.1
0.882	0.931	0.843	0.923	8.33	6.09
0.813	0.877	0.988	0.859	13.3	6.33
0.953	0.805	0.827	0.854	10.1	10.8
0.83	0.812	0.854	0.821	11.3	6.68
0.976	0.824	0.827	0.863	9.24	6.49
0.988	0.891	0.844	0.802	8.71	6.24
0.843	0.802	0.897	0.856	8.5	6.04
0.827	0.923	0.86	0.864	14	6.5
0.854	0.859	0.932	0.85	6.48	6.11
0.827	0.854	0.98	0.882	8.71	6.02
0.844	0.821	0.9	0.815	7.22	6.69
0.897	0.863	0.865	0.92	6.92	7.89
0.86	0.802	0.951	0.87	11.2	6.78
0.932	0.856	0.876	0.839	7.01	6.69
0.98	0.864	0.888	0.858	7.39	6.1
0.9	0.85	0.925	0.813	12.1	7.36
0.865	0.882	0.843	0.857	12	7.89
0.951	0.815	0.852	0.835	6.13	6.26
0.876	0.92	0.933	0.89	7.95	9.62
0.888	0.87	0.982	0.822	7.77	6.23
0.925	0.839	0.892	0.827	12.3	8.26
0.852	0.858	0.888	0.82	12	6.19
0.933	0.813	0.977	0.839	13.5	6.14
0.843	0.857	0.965	0.909	8.93	9.03
0.982	0.835	0.885	0.853	7.14	11.4
0.892	0.89	0.804	0.833	11.6	9.57
0.888	0.822	0.849	0.914	9.16	6.7
0.977	0.827	0.967	0.858	8.99	8.53
0.965	0.82	0.809	0.825	8.85	6.27
0.885	0.839	0.98	0.897	8.97	9.66
0.804	0.909	0.823	0.856	10.1	6.68
0.849	0.853	0.991	0.897	13.2	6.93
0.967	0.833	0.927	0.841	11.8	10.2
0.809	0.914	0.992	0.822	8.66	6.08
0.98	0.858	0.868	0.847	14.4	6.37
0.823	0.825	0.984	0.81	7.49	8.8
0.991	0.897	0.986	0.848	10.9	7.92
0.927	0.856	0.924	0.805	8.48	6.72
0.992	0.897	0.966	0.89	6	9.99
0.984	0.841	0.986	0.863	6.35	7.83
0.868	0.822	0.873	0.89	6.16	6.67
0.986	0.847	0.83	0.81	13.7	6.07
0.924	0.81	0.98	0.833	11.4	8.12
0.966	0.848	0.964	0.822	7.73	6.81
0.986	0.805	0.911	0.809	8.46	7.86
0.873	0.89	0.985	0.858	8.64	6.47
0.83	0.863	0.871	0.941	8.74	11.2
0.98	0.89	0.979	0.872	9.12	6.65
0.964	0.81	0.847	0.833	6.01	6.41
0.911	0.833	0.872	0.863	13.3	6.85
0.985	0.822	0.891	0.817	9.89	6.45
0.871	0.809	0.907	0.824	8.59	8.67
0.847	0.858	0.968	0.837	11	6.29
0.979	0.941	0.807	0.834	9.69	8.11
0.872	0.872	0.915	0.908	9.29	9.85
0.891	0.833	0.905	0.808	10.9	7.73
0.907	0.863	0.899	0.848	8.01	6.21
0.968	0.817	0.924	0.815	13.3	7.18
0.807	0.824	0.918	0.809	9.05	6.62
0.915	0.837	0.84	0.827	10.6	7.69
0.899	0.834	0.981	0.816	10.5	6.19
0.905	0.908	0.81	0.835	9.83	6.57
0.924	0.808	0.835	0.89	12.3	7.36
0.918	0.848	0.847	0.816	12.3	6.05
0.981	0.815	0.81	0.816	9.07	8.07
0.84	0.809	0.862	0.802	7.73	6.84
0.835	0.827	0.863	0.878	9.01	7.33
0.847	0.816	0.81	0.83	7.87	7.6
0.81	0.835	0.81	0.828	9.71	6.72
0.81	0.89	0.933	0.81	12	6.28
0.862	0.8	0.879	0.862	7.98	7.25
0.863	0.816	0.834	0.834	12.4	6.77
0.81	0.816	0.872	0.872	6.47	6.15
0.81	0.802	0.953	0.823	8.17	7.08
0.933	0.878	0.862	0.833	11.9	6.41
0.879	0.83	0.833	0.826	10.5	7.86
0.834	0.828	0.955	0.888	10.2	6.43
0.872	0.81	0.905	0.816	12.9	8.47
0.953	0.862	0.851	0.804	9.14	7.87
0.862	0.872	0.846	0.826	10.1	6.5
0.833	0.834	0.904	0.912	14.2	6.42
0.905	0.823	0.913	0.826	11.1	7.15
0.955	0.833	0.876	0.825	10.6	6.92
0.851	0.826	0.814	0.848	10.3	6.79
0.904	0.888	0.856	0.847	9.35	7.55
0.846	0.816	0.951	0.82	6.17	6.18
0.913	0.804	0.965	0.804	9.05	6.55
0.876	0.826	0.842	0.871	6.06	7.81
0.814	0.912	0.959	0.874	10	7.97
0.856	0.826	0.902	0.806	12.2	7.41
0.951	0.825	0.984	0.844	7.05	6.3
0.965	0.848	0.873	0.805	11.9	6.59
0.842	0.847	0.948	0.829	6.05	6.55
0.959	0.82	0.883	0.882	11.8	6.63
0.902	0.804	0.982	0.874	10.5	6.37
0.984	0.871	0.91	0.848	11.8	6.14
0.873	0.874	0.904	0.876	6.91	7.39
0.948	0.806	0.974	0.853	10.1	8.79
0.883	0.844	0.983	0.809	12.6	9.12
0.982	0.805	0.814	0.836	11.2	7.3
0.91	0.829	0.941	0.913	12.2	6.79
0.904	0.882	0.934	0.865	15.1	7.84
0.974	0.874	0.917	0.81	9.25	7.26
0.983	0.848	0.981	0.832	10.7	6.12
0.814	0.876	0.894	0.863	6.41	7.76
0.941	0.853	0.922	0.805	10.7	6.26
0.934	0.809	0.815	0.878	12.6	6.57
0.917	0.836	0.99	0.91	11.3	7.19
0.981	0.913	0.855	0.825	7.75	10.9
0.894	0.865	0.928	0.838	10.3	10.6
0.922	0.81	0.814	0.832	7.81	7.07
0.815	0.832	0.956	0.856	12	11.6
0.99	0.863	0.977	0.83	9.74	8.84
0.855	0.805	0.884	0.865	12.2	6.68
0.814	0.878	0.945	0.865	10.3	8.8
0.928	0.91	0.927	0.807	8.38	10.2
0.956	0.825	0.815	0.832	7.2	9.58
0.977	0.832	0.872	0.801	9.04	9.08
0.945	0.838	0.95	0.807	8.91	7.88
0.884	0.856	0.844	0.848	14.7	7.38
0.927	0.83	0.806	0.808	6.79	7.36
0.815	0.865	0.924	0.806	13.2	6.59
0.872	0.865	0.946	0.801	8.02	6.12
0.95	0.807	0.979	0.809	7.2	7.56
0.844	0.832	0.802	0.875	13.1	7.19
0.806	0.801	0.94	0.92	11.7	6.21
0.924	0.807	0.837	0.843	10	6.42
0.946	0.848	0.881	0.812	10.9	7.84
0.979	0.808	0.981	0.819	7.61	6.53
0.802	0.806	0.903	0.806	14.7	8.01
0.94	0.801	0.982	0.89	8.59	6.21
0.881	0.809	0.922	0.803	8.22	6.51
0.837	0.875	0.865	0.869	9.36	6.7
0.981	0.92	0.9	0.897	9.61	6.17
0.903	0.843	0.967	0.816	11.1	6.68
0.982	0.812	0.916	0.83	9.41	6.04
0.922	0.819	0.856	0.862	13.9	6.9
0.865	0.806	0.82	0.801	10.2	7.78
0.9	0.89	0.965	0.89	10.4	6.97
0.967	0.803	0.961	0.92	9.55	6.09
0.916	0.869	0.873	0.89	6.39	7.72
0.856	0.897	0.926	0.852	6.65	6.31
0.82	0.816	0.926	0.802	10.5	8.11
0.965	0.83	0.826	0.927	13	10.1
0.961	0.862	0.872	0.871	7.42	6.86
0.873	0.801	0.872	0.837	10	7.76
0.926	0.89	0.974	0.821	6.19	6.6
0.926	0.92	0.839	0.809	7.92	6.63
0.826	0.89	0.931	0.807	13	8.55
0.872	0.852	0.814	0.813	14.3	6.68
0.872	0.802	0.887	0.829	7.58	6.05
0.974	0.927	0.902	0.827	6.95	9.92
0.931	0.871	0.928	0.809	8.33	6.04
0.814	0.837	0.91	0.814	6.36	7.94
0.839	0.821	0.963	0.817	6.42	7.35
0.887	0.809	0.985	0.878	12.8	6.74
0.902	0.807	0.891	0.869	6.43	7.27
0.928	0.813	0.971	0.808	8.73	6.67
0.91	0.829	0.83	0.869	6.66	7.59
0.963	0.827	0.833	0.822	10.3	7.7
0.985	0.809	0.81	0.89	7.8	6.38
0.891	0.814	0.91	0.828	12.8	8.25
0.971	0.878	0.97	0.921	6.27	7.18
0.83	0.817	0.819	0.885	8.01	6.31
0.833	0.869	0.876	0.833	6.07	6.18
0.81	0.808	0.876	0.836	9.68	6.09
0.91	0.869	0.828	0.814	9.45	6.02
0.97	0.822	0.943	0.837	11.9	6.23
0.819	0.89	0.859	0.809	6.65	6.8
0.876	0.828	0.994	0.802	7.59	8.37
0.828	0.921	0.976	0.809	10.5	6.96
0.876	0.885	0.924	0.852	13.9	6.04
0.943	0.833	0.973	0.846	9.5	7.37
0.859	0.814	0.916	0.812	6.85	6.2
0.994	0.837	0.869	0.834	12.7	6.98
0.976	0.836	0.804	0.804	12.8	6.01
0.924	0.809	0.981	0.835	9.77	6.04
0.973	0.802	0.865	0.804	11.5	8.04
0.916	0.809	0.983	0.805	8.06	6.24
0.869	0.852	0.887	0.821	6.87	7.8
0.804	0.846	0.952	0.838	9.12	6.19
0.981	0.812	0.893	0.827	9.46	7.17
0.865	0.834	0.933	0.81	6.8	7.55
0.983	0.804	0.935	0.837	7.59	6.1
0.887	0.835	0.905	0.875	11.1	12.8
0.952	0.804	0.977	0.864	9.32	6.71
0.893	0.8	0.934	0.901	8.21	6.21
0.933	0.805	0.946	0.811	13.8	6.76
0.935	0.821	0.888	0.816	6.92	8.94
0.905	0.827	0.957	0.883	11.9	6.94
0.977	0.838	0.811	0.81	6.11	6.09
0.934	0.81	0.932	0.823	7.37	7.77
0.946	0.837	0.942	0.811	7.79	6.44
0.888	0.875	0.894	0.813	11.1	6.55
0.957	0.864	0.802	0.927	10.2	6.51
0.811	0.901	0.89	0.837	9.59	6.01
0.932	0.811	0.828	0.832	11.1	9.45
0.942	0.816	0.863	0.843	6.25	6.11
0.802	0.883	0.836	0.818	8.29	7.97
0.894	0.81	0.86	0.819	6.32	7.12
0.89	0.811	0.824	0.826	10.3	6.52
0.828	0.823	0.968	0.838	13.6	7.55
0.836	0.813	0.941	0.913	9.98	6.19
0.863	0.927	0.944	0.874	11.4	6.31
0.86	0.837	0.937	0.835	10.1	10.2
0.824	0.832	0.915	0.861	12.2	10.2
0.968	0.843	0.977	0.827	12.8	7.23
0.941	0.818	0.943	0.854	6.56	8.19
0.944	0.819	0.976	0.89	13.5	9.09
0.937	0.826	0.801	0.834	14.5	10.3
0.915	0.838	0.809	0.808	8.56	7.1
0.977	0.913	0.899	0.885	12.4	7.24
0.943	0.874	0.8	0.915	9.14	6.66
0.976	0.835	0.905	0.897	13.2	6.39
0.801	0.861	0.953	0.894	9.51	8.67
0.809	0.827	0.829	0.815	6.73	6.61
0.8	0.854	0.883	0.821	9.73	8.7
0.905	0.89	0.868	0.842	11.8	8.21
0.899	0.834	0.947	0.81	9.5	6.08
0.953	0.808	0.935	0.839	8.53	10.8
0.829	0.885	0.93	0.81	10.2	7.17
0.883	0.915	0.929	0.803	13	6.04
0.868	0.897	0.961	0.881	10.6	11.3
0.947	0.894	0.873	0.88	11.6	8.39
0.935	0.815	0.952	0.864	9.58	8.5
0.93	0.821	0.828	0.854	12.3	6.62
0.929	0.842	0.978	0.881	9.2	8.87
0.961	0.81	0.943	0.822	10.9	6.39
0.873	0.839	0.897	0.897	6.5	6.37
0.952	0.81	0.897	0.875	8.63	6
0.828	0.803	0.975	0.846	11.9	7.38
0.978	0.881	0.869	0.841	12.7	7.65
0.943	0.864	0.903	0.825	9.6	6.44
0.897	0.88	0.815	0.811	8.53	6.84
0.897	0.854	0.99	0.884	6.79	7.37
0.975	0.881	0.891	0.864	7.01	7.64
0.869	0.822	0.985	0.812	8.19	7.12
0.903	0.875	0.869	0.807	11.7	6.46
0.99	0.897	0.866	0.816	6	7.38
0.815	0.846	0.984	0.897	11.9	6.77
0.891	0.841	0.953	0.834	11.3	6.49
0.985	0.825	0.813	0.825	9.29	7.17
0.869	0.811	0.844	0.805	14.6	6.64
0.866	0.884	0.913	0.846	8.28	6.85
0.984	0.864	0.833	0.848	6.65	8.66
0.953	0.812	0.901	0.813	11.8	7.25
0.813	0.807	0.824	0.836	9.06	8.25
0.844	0.816	0.862	0.842	13.2	6.6
0.913	0.897	0.918	0.829	8.04	6.8
0.833	0.834	0.876	0.829	10	6.86
0.901	0.825	0.898	0.84	6.93	6.14
0.824	0.805	0.829	0.803	11.4	7.4
0.862	0.846	0.803	0.806	9.81	6.31
0.918	0.848	0.924	0.839	10.8	7.85
0.876	0.813	0.948	0.827	7.91	9.93
0.898	0.836	0.883	0.805	15.3	8.68
0.829	0.842	0.985	0.875	7.48	6.47
0.924	0.829	0.823	0.837	11.7	6.36
0.803	0.829	0.983	0.801	6.88	8.29
0.948	0.84	0.809	0.821	6.53	6.69
0.883	0.803	0.849	0.818	9.65	6.02
0.985	0.806	0.969	0.834	12.9	7.43
0.823	0.839	0.81	0.835	8.63	6.36
0.983	0.827	0.858	0.875	6.02	7.22
0.849	0.805	0.881	0.816	6.82	6.07
0.969	0.875	0.914	0.813	12.4	9.74
0.809	0.837	0.899	0.804	6.97	8.36
0.81	0.801	0.982	0.873	10.9	10.8
0.858	0.821	0.835	0.858	11.9	6.32
0.881	0.818	0.962	0.922	7.55	8.01
0.914	0.834	0.845	0.8	14.1	7.22
0.899	0.835	0.981	0.823	7.49	7.37
0.982	0.816	0.816	0.872	7.46	7.67
0.835	0.875	0.983	0.824	12.8	6.23
0.845	0.813	0.882	0.835	11.4	7.31
0.962	0.804	0.843	0.836	8	7.75
0.981	0.873	0.891	0.882	11.7	6.86
0.816	0.858	0.853	0.821	10.2	6.51
0.983	0.922	0.91	0.819	12.7	6.88
0.882	0.8	0.931	0.837	12	7.33
0.891	0.823	0.805	0.834	8.29	8.43
0.843	0.872	0.832	0.804	11.9	6.33
0.853	0.824	0.931	0.824	11.9	6.94
0.931	0.835	0.906	0.808	13.2	11.7
0.91	0.836	0.812	0.834	12.2	6.99
0.805	0.882	0.854	0.81	12	6.24
0.832	0.821	0.839	0.843	8.35	8.65
0.931	0.819	0.939	0.802	12.5	6.23
0.906	0.837	0.942	0.802	15.1	10.6
0.812	0.834	0.809	0.964	9.37	7.11
0.854	0.804	0.883	0.804	11.8	8.19
0.839	0.824	0.936	0.809	10.9	9.21
0.939	0.808	0.89	0.841	8.44	6.5
0.942	0.834	0.97	0.8	7.18	7.58
0.809	0.81	0.984	0.804	10	7.11
0.883	0.843	0.987	0.803	7.37	7.28
0.936	0.802	0.849	0.835	12.4	6.89
0.89	0.802	0.802	0.867	13.4	6.48
0.97	0.964	0.982	0.83	9.01	10.1
0.984	0.804	0.851	0.82	12.9	7.05
0.987	0.809	0.833	0.812	13.2	6.51
0.849	0.841	0.978	0.815	11.2	6.49
0.802	0.8	0.978	0.814	12.8	7.22
0.982	0.804	0.833	0.835	12.4	6.07
0.851	0.803	0.876	0.868	13.2	7.32
0.833	0.835	0.902	0.82	7.55	6.06
0.978	0.867	0.857	0.861	8.84	6.06
0.978	0.83	0.979	0.837	12.9	7.92
0.876	0.8	0.957	0.837	10.5	6.09
0.833	0.82	0.985	0.875	13.5	6.34
0.902	0.812	0.966	0.85	6.37	6.32
0.857	0.815	0.806	0.813	9.96	6.85
0.979	0.835	0.994	0.805	8.87	6.42
0.957	0.814	0.869	0.805	10.6	7.24
0.985	0.868	0.829	0.857	8.18	8.53
0.966	0.82	0.956	0.807	7.69	6.39
0.806	0.861	0.825	0.827	9.34	11.4
0.994	0.837	0.918	0.853	11.3	7.34
0.869	0.875	0.846	0.85	6.21	7.61
0.829	0.837	0.984	0.823	9.04	6.28
0.825	0.85	0.97	0.817	7.31	6.09
0.956	0.813	0.961	0.802	10.9	6.96
0.918	0.805	0.814	0.802	8.46	6.55
0.846	0.805	0.922	0.859	11.8	7.43
0.984	0.857	0.862	0.869	7.86	7.27
0.97	0.807	0.853	0.827	10.8	8.35
0.961	0.827	0.818	0.869	7.57	6.22
0.814	0.853	0.976	0.852	10.5	6.57
0.922	0.85	0.823	0.81	6.84	6.53
0.862	0.823	0.815	0.833	12.1	6.13
0.853	0.817	0.837	0.908	10.9	6.34
0.818	0.802	0.928	0.824	10	6.2
0.976	0.802	0.811	0.872	10.7	7.96
0.837	0.859	0.847	0.829	7.43	6.14
0.815	0.827	0.852	0.837	6.54	8.37
0.823	0.869	0.8	0.844	8.17	6.98
0.928	0.869	0.903	0.862	8.01	6.03
0.847	0.81	0.95	0.8	12.7	7.17
0.811	0.852	0.871	0.83	13.2	8.74
0.852	0.833	0.885	0.836	8.04	6.1
0.8	0.908	0.918	0.805	10.7	6.75
0.903	0.824	0.813	0.829	9.48	6.35
0.95	0.872	0.813	0.802	6.04	6.52
0.871	0.829	0.905	0.802	6.18	6.06
0.885	0.837	0.912	0.811	11.5	7.78
0.918	0.844	0.812	0.823	10.2	7.43
0.813	0.862	0.913	0.917	9.41	7.36
0.813	0.8	0.832	0.918	7.33	7.1
0.905	0.83	0.92	0.83	15.3	6.61
0.912	0.836	0.966	0.815	11	8.27
0.812	0.805	0.824	0.8	6.63	11
0.913	0.829	0.904	0.801	13.4	7
0.832	0.802	0.92	0.825	11.7	9.93
0.92	0.802	0.857	0.828	9.75	8.2
0.966	0.811	0.879	0.848	12	7.77
0.824	0.823	0.808	0.819	11.9	9.37
0.904	0.917	0.906	0.897	12.2	6.29
0.92	0.918	0.99	0.856	14.4	6.67
0.857	0.83	0.864	0.803	13.9	7.04
0.879	0.8	0.936	0.845	8.03	6.98
0.808	0.815	0.816	0.855	13.9	6.92
0.906	0.8	0.814	0.855	10.7	8.75
0.99	0.825	0.926	0.835	8.74	7.55
0.864	0.801	0.894	0.855	11.2	7.07
0.936	0.828	0.933	0.832	12.7	8.03
0.816	0.848	0.868	0.825	9.9	6.69
0.926	0.819	0.807	0.825	12.8	7.9
0.814	0.897	0.861	0.897	6.73	6.57
0.894	0.856	0.955	0.837	10.8	6.59
0.933	0.803	0.925	0.861	8.58	6.02
0.868	0.845	0.908	0.812	9.78	6.71
0.807	0.855	0.914	0.807	7.08	6.2
0.861	0.855	0.929	0.909	14.6	7.72
0.955	0.835	0.936	0.806	8.6	8.26
0.925	0.855	0.874	0.882	8.31	6.05
0.914	0.832	0.881	0.817	14	6.41
0.908	0.825	0.921	0.859	8.63	7.42
0.929	0.825	0.908	0.828	12.6	7.56
0.936	0.897	0.894	0.834	8.69	7.43
0.874	0.837	0.923	0.813	7.04	8.73
0.881	0.861	0.948	0.867	8.06	6.26
0.908	0.812	0.837	0.805	6.62	6.29
0.894	0.807	0.943	0.895	6.44	6.47
0.921	0.909	0.829	0.8	10.6	6.66
0.923	0.806	0.916	0.841	8.81	6.49
0.948	0.882	0.81	0.858	13.8	7.07
0.837	0.817	0.805	0.82	11.8	6.38
0.943	0.859	0.894	0.818	11.8	6.85
0.829	0.828	0.806	0.812	14.2	8.09
0.916	0.834	0.977	0.874	7.55	6.1
0.81	0.813	0.829	0.82	6.12	7.37
0.805	0.867	0.99	0.836	10.8	9.18
0.894	0.805	0.813	0.814	9.92	6.36
0.806	0.895	0.841	0.82	9.42	6.21
0.977	0.82	0.997	0.809	11.3	6.92
0.829	0.858	0.853	0.825	8.97	7.44
0.841	0.841	0.975	0.864	11.3	6.56
0.813	0.8	0.915	0.89	12.1	7.32
0.99	0.818	0.833	0.812	9.18	6.4
0.997	0.812	0.931	0.801	9.68	7.54
0.853	0.82	0.819	0.826	11.6	7.83
0.975	0.874	0.841	0.834	10.2	7.59
0.915	0.836	0.821	0.87	9.19	6.28
0.841	0.814	0.858	0.815	9.75	6.22
0.819	0.82	0.915	0.808	8.52	8.42
0.931	0.809	0.915	0.822	7.55	7.15
0.833	0.825	0.801	0.861	7.22	8
0.821	0.864	0.906	0.847	12.9	6.27
0.858	0.89	0.906	0.865	13.2	9.35
0.915	0.812	0.953	0.824	7.63	7.2
0.915	0.801	0.978	0.871	10.2	6.4
0.801	0.826	0.809	0.832	9.57	6.06
0.906	0.834	0.968	0.865	6.27	7.31
0.906	0.8	0.899	0.847	12.5	9.1
0.953	0.87	0.924	0.847	7.5	6.08
0.978	0.815	0.856	0.89	13.5	10.7
0.809	0.808	0.92	0.868	9.4	7.63
0.968	0.822	0.822	0.806	6.93	6.26
0.899	0.861	0.938	0.803	15.8	7.15
0.924	0.847	0.947	0.857	11.9	7.32
0.856	0.824	0.849	0.86	8.36	9.43
0.92	0.871	0.888	0.915	12.2	6.05
0.822	0.865	0.802	0.823	10.9	9.15
0.938	0.832	0.985	0.96	8.71	9.15
0.947	0.865	0.874	0.872	6.64	6.24
0.888	0.847	0.856	0.825	11.4	8.42
0.849	0.847	0.821	0.813	12.2	6.65
0.802	0.89	0.927	0.816	10.9	6.75
0.874	0.868	0.901	0.836	6.52	6.8
0.985	0.806	0.872	0.836	9.66	9.35
0.856	0.803	0.961	0.821	7.76	7.58
0.821	0.86	0.907	0.89	8.83	11
0.927	0.857	0.934	0.865	7.12	7.95
0.901	0.915	0.893	0.865	6.95	7.13
0.872	0.823	0.874	0.865	10.3	7.85
0.8	0.96	0.918	0.817	9.97	7.99
0.961	0.872	0.863	0.85	11.2	6.53
0.907	0.813	0.909	0.852	9.28	8.7
0.934	0.825	0.966	0.821	9.91	6.29
0.893	0.8	0.875	0.81	9.58	6.04
0.874	0.816	0.91	0.802	10.7	7.12
0.918	0.836	0.802	0.826	8.65	8.99
0.863	0.836	0.806	0.807	9.96	7.98
0.909	0.821	0.84	0.824	8.49	6.2
0.966	0.89	0.879	0.86	12.6	6.53
0.875	0.865	0.879	0.832	8.19	6.12
0.91	0.865	0.882	0.824	7.27	7.91
0.802	0.865	0.842	0.841	9.8	6.7
0.84	0.817	0.89	0.882	7.9	6.2
0.806	0.85	0.959	0.803	7.57	6.17
0.879	0.852	0.845	0.819	7.5	7.46
0.879	0.821	0.959	0.826	7.18	7.31
0.842	0.81	0.845	0.837	13	6.54
0.882	0.802	0.909	0.814	8.81	6.64
0.89	0.826	0.89	0.815	7.64	6.15
0.959	0.807	0.949	0.813	13.2	6.74
0.845	0.824	0.862	0.851	10.1	11.2
0.959	0.86	0.907	0.811	11.8	7.79
0.909	0.824	0.82	0.806	8.24	8
0.845	0.832	0.821	0.819	6.33	6.49
0.89	0.841	0.886	0.841	10.8	6.36
0.949	0.882	0.854	0.9	7.66	6.64
0.907	0.803	0.885	0.817	8.62	7.16
0.862	0.819	0.87	0.856	7.14	7.57
0.821	0.826	0.89	0.897	14.6	7.58
0.82	0.837	0.814	0.82	7.29	6.52
0.886	0.814	0.857	0.871	11.3	8.1
0.854	0.815	0.82	0.825	11.8	6.79
0.885	0.813	0.82	0.813	10.1	7.31
0.87	0.851	0.88	0.804	7.02	7.72
0.89	0.811	0.847	0.876	12.2	6.3
0.857	0.806	0.942	0.815	12.2	6.9
0.814	0.819	0.856	0.89	9.92	6.34
0.82	0.841	0.979	0.817	10.7	7.74
0.82	0.9	0.964	0.806	8.52	7.89
0.88	0.817	0.806	0.834	7.84	7.27
0.847	0.856	0.872	0.816	7.17	6.37
0.942	0.897	0.908	0.813	8.04	8.09
0.856	0.82	0.894	0.827	8.1	6.56
0.979	0.871	0.81	0.809	7.19	6.94
0.964	0.825	0.86	0.806	11.1	8.05
0.806	0.813	0.941	0.823	8.54	6.98
0.872	0.804	0.808	0.84	11.2	6.19
0.908	0.876	0.985	0.82	9.73	6.54
0.894	0.815	0.975	0.851	9.51	6.1
0.81	0.89	0.985	0.85	10.1	7.42
0.86	0.817	0.919	0.89	10.5	6.14
0.941	0.806	0.849	0.815	12.9	7.01
0.808	0.834	0.924	0.817	13.1	6.69
0.985	0.816	0.862	0.876	9.26	6.34
0.975	0.813	0.873	0.834	7.76	7.97
0.985	0.827	0.877	0.805	8.85	6.49
0.849	0.809	0.976	0.841	9.17	6.6
0.919	0.806	0.965	0.81	7.82	6.24
0.862	0.84	0.896	0.854	10.2	6.34
0.924	0.823	0.871	0.89	8.41	7.09
0.873	0.82	0.895	0.818	11.9	7.93
0.877	0.851	0.931	0.811	11.3	6.16
0.976	0.85	0.908	0.8	13.7	6.52
0.965	0.89	0.834	0.917	6.78	9.2
0.896	0.815	0.865	0.801	6.72	6.28
0.871	0.817	0.91	0.801	7.21	6.73
0.895	0.876	0.828	0.88	9.65	8.6
0.931	0.834	0.991	0.804	11	6.22
0.908	0.805	0.879	0.83	6.38	8.55
0.834	0.841	0.98	0.824	11	7.84
0.865	0.81	0.924	0.852	12.2	8.22
0.91	0.854	0.932	0.859	12.9	7.27
0.828	0.89	0.821	0.852	9.37	6.31
0.991	0.811	0.97	0.819	11.7	10
0.879	0.818	0.809	0.872	8.53	6.55
0.98	0.8	0.83	0.838	8.34	6.84
0.924	0.917	0.979	0.84	11.8	7.6
0.932	0.801	0.834	0.862	9.61	9.56
0.821	0.88	0.847	0.849	6.24	6.77
0.97	0.801	0.923	0.801	12	6.03
0.809	0.804	0.958	0.843	7.47	8.36
0.83	0.83	0.901	0.837	8.25	6.33
0.979	0.824	0.893	0.84	13.4	6.4
0.834	0.852	0.893	0.807	9.25	6.53
0.847	0.852	0.879	0.81	14.8	7.74
0.923	0.859	0.973	0.917	10.1	7.35
0.958	0.819	0.818	0.88	10.9	9.68
0.901	0.872	0.901	0.851	12.2	6.6
0.893	0.838	0.889	0.846	12.6	7.87
0.893	0.84	0.831	0.842	9.86	6.22
0.879	0.862	0.956	0.837	6.62	6.69
0.973	0.849	0.966	0.897	10.7	8.84
0.818	0.801	0.833	0.822	13.9	7.78
0.901	0.843	0.995	0.847	11.7	6.36
0.889	0.837	0.885	0.821	8.99	6.09
0.831	0.84	0.942	0.952	9.98	6.33
0.956	0.807	0.93	0.831	11.3	6.51
0.966	0.81	0.803	0.824	12	7.63
0.833	0.917	0.916	0.878	11.3	6.06
0.995	0.88	0.937	0.863	7.37	8.21
0.885	0.851	0.815	0.845	6.24	8.38
0.942	0.846	0.842	0.861	12.6	8.61
0.93	0.842	0.91	0.802	6.81	7.39
0.803	0.837	0.979	0.807	7.97	6.82
0.916	0.8	0.982	0.83	13.4	6.37
0.937	0.897	0.966	0.828	13.3	6.53
0.815	0.822	0.976	0.83	12.7	6.87
0.842	0.847	0.868	0.882	8.52	6.18
0.91	0.821	0.807	0.879	9.97	6.34
0.979	0.952	0.806	0.847	9.07	6.95
0.982	0.831	0.865	0.866	10.5	7
0.966	0.824	0.987	0.924	14.1	6.3
0.976	0.878	0.86	0.87	12.4	6.89
0.868	0.863	0.92	0.821	11.4	7.12
0.807	0.845	0.878	0.853	12.8	7.34
0.806	0.861	0.826	0.84	7.65	6.12
0.865	0.802	0.875	0.84	12.6	6.68
0.987	0.807	0.81	0.831	8.04	8.23
0.86	0.83	0.95	0.929	8.56	6.52
0.92	0.828	0.983	0.831	12.3	8.17
0.878	0.83	0.917	0.907	6.24	7.09
0.826	0.882	0.859	0.856	6.07	6.3
0.875	0.879	0.928	0.855	14.4	6.08
0.81	0.847	0.819	0.833	9.03	7.39
0.95	0.866	0.914	0.831	9.87	6.65
0.983	0.924	0.846	0.823	10.4	7.93
0.917	0.87	0.97	0.812	11.3	6.83
0.859	0.821	0.834	0.867	6.92	6.44
0.928	0.853	0.891	0.879	14.3	9.11
0.914	0.84	0.862	0.87	10.9	6.42
0.819	0.84	0.851	0.825	12.4	6.03
0.846	0.831	0.927	0.82	11.5	6.49
0.97	0.929	0.843	0.855	13.9	6.9
0.834	0.831	0.937	0.802	12.2	8
0.891	0.907	0.993	0.81	6.73	8.05
0.862	0.856	0.914	0.891	11.9	6.43
0.927	0.855	0.941	0.863	8.19	7.18
0.851	0.833	0.808	0.822	14.5	8.01
0.843	0.831	0.811	0.813	7.5	8.55
0.937	0.823	0.887	0.805	7.77	7.83
0.993	0.867	0.911	0.817	7.37	8.35
0.914	0.812	0.91	0.862	10.8	8.66
0.941	0.87	0.92	0.847	6.44	6.56
0.808	0.879	0.899	0.813	9.88	9.63
0.811	0.825	0.923	0.872	9.07	6.15
0.887	0.82	0.847	0.807	10.9	8.57
0.911	0.855	0.9	0.831	7.42	7.21
0.91	0.802	0.882	0.818	10	6.31
0.92	0.81	0.925	0.867	6.89	11.7
0.899	0.891	0.924	0.851	6.94	11.3
0.923	0.863	0.969	0.817	9.58	6.63
0.847	0.822	0.82	0.905	8.88	6.92
0.9	0.813	0.855	0.965	8.13	7.3
0.882	0.805	0.808	0.839	10.9	6.77
0.925	0.817	0.985	0.854	10.1	6.52
0.924	0.862	0.805	0.812	8.96	8.35
0.82	0.847	0.851	0.839	11.7	6.71
0.855	0.813	0.896	0.828	6.18	6.45
0.969	0.872	0.931	0.804	10.1	6.67
0.808	0.807	0.803	0.852	13.4	6.35
0.985	0.831	0.882	0.89	8.6	9.62
0.805	0.818	0.952	0.878	11.9	6.7
0.851	0.867	0.806	0.821	7.97	8.79
0.896	0.851	0.816	0.884	13.2	7.57
0.931	0.817	0.953	0.839	7.17	8.58
0.803	0.905	0.851	0.827	10.1	6.67
0.882	0.965	0.827	0.806	6.72	7.62
0.952	0.839	0.917	0.834	8.71	7.61
0.816	0.854	0.918	0.881	15.2	7.98
0.953	0.812	0.873	0.845	11.3	6.38
0.806	0.828	0.969	0.845	10.2	8.53
0.851	0.839	0.82	0.801	12.7	6.48
0.827	0.804	0.806	0.817	12.1	8.18
0.917	0.852	0.971	0.807	10.4	7.2
0.918	0.89	0.863	0.907	8.74	7.29
0.873	0.878	0.916	0.834	13.2	6.27
0.82	0.821	0.895	0.915	12.5	7.6
0.969	0.884	0.929	0.832	6.25	6.52
0.806	0.839	0.933	0.807	12.2	6.55
0.916	0.827	0.943	0.894	6.14	6.07
0.863	0.806	0.823	0.89	12.6	6.21
0.971	0.834	0.889	0.868	7.12	8.6
0.895	0.881	0.978	0.812	11.9	6.67
0.929	0.845	0.841	0.814	12.4	6.93
0.933	0.845	0.951	0.85	12.9	8.88
0.943	0.801	0.912	0.866	7.14	6.19
0.823	0.817	0.921	0.856	9.78	9.17
0.889	0.807	0.856	0.873	8.73	8.63
0.978	0.907	0.891	0.805	10.4	8.4
0.841	0.834	0.891	0.838	6.57	6.8
0.951	0.915	0.91	0.804	11.6	7.5
0.912	0.832	0.847	0.824	12.3	6.16
0.921	0.807	0.83	0.915	7.9	8.85
0.856	0.894	0.902	0.854	12.4	6.34
0.891	0.89	0.881	0.86	11.3	9.39
0.891	0.868	0.909	0.811	8.83	6.27
0.91	0.812	0.887	0.825	6.07	7.9
0.847	0.814	0.878	0.909	9.92	9.85
0.83	0.85	0.83	0.801	7.09	6.52
0.902	0.866	0.845	0.916	14.8	6.23
0.881	0.856	0.916	0.845	7.95	7.25
0.909	0.873	0.917	0.838	8.9	6.89
0.887	0.805	0.978	0.803	10.1	7.22
0.878	0.838	0.932	0.824	6.79	8
0.83	0.804	0.974	0.917	11.5	6.41
0.845	0.824	0.982	0.836	11.3	8.51
0.916	0.915	0.931	0.864	6.71	8.56
0.917	0.854	0.929	0.838	7.64	9.03
0.978	0.86	0.809	0.858	9.14	6.19
0.932	0.811	0.923	0.844	12.8	8.7
0.974	0.825	0.916	0.867	6.61	6.39
0.982	0.909	0.845	0.812	8.06	6.51
0.931	0.801	0.978	0.834	13.3	6.2
0.929	0.916	0.979	0.834	10.2	8.89
0.809	0.845	0.841	0.802	7.72	7.43
0.923	0.838	0.925	0.9	11.3	6.18
0.916	0.803	0.82	0.9	11.2	6.8
0.845	0.824	0.932	0.8	9.89	6.64
0.978	0.917	0.806	0.823	11.8	7.34
0.979	0.836	0.975	0.856	12.4	8.45
0.841	0.864	0.97	0.811	12	7.52
0.925	0.838	0.924	0.823	7.84	6.52
0.82	0.858	0.964	0.89	6.41	8.7
0.932	0.844	0.818	0.82	12.4	9.24
0.806	0.867	0.914	0.845	11	6
0.975	0.812	0.961	0.889	11.9	7.76
0.97	0.834	0.931	0.827	6.74	6.64
0.924	0.834	0.81	0.808	12.3	8.43
0.964	0.802	0.813	0.846	11.4	6.67
0.818	0.9	0.834	0.894	11.2	6.75
0.914	0.9	0.945	0.829	6.71	7.22
0.961	0.8	0.834	0.803	11.8	8.22
0.931	0.823	0.963	0.893	12.5	6.49
0.81	0.856	0.923	0.811	12	7.33
0.813	0.811	0.847	0.831	10.3	9.31
0.834	0.823	0.892	0.866	10.5	6.2
0.834	0.89	0.85	0.803	11.5	9.18
0.945	0.82	0.918	0.833	11	8.47
0.963	0.845	0.978	0.803	14.6	8.06
0.923	0.889	0.842	0.806	6.05	7.09
0.847	0.827	0.845	0.833	9.23	7.76
0.892	0.808	0.912	0.828	14.4	6.37
0.85	0.846	0.911	0.827	7.66	7.6
0.918	0.894	0.939	0.815	12	10.3
0.978	0.829	0.937	0.838	8.18	7.37
0.842	0.803	0.976	0.815	9.77	6.15
0.845	0.893	0.928	0.926	9.98	7.22
0.912	0.811	0.933	0.896	7.27	6.63
0.911	0.831	0.875	0.814	11.3	6.19
0.939	0.866	0.845	0.92	12.3	7.19
0.937	0.803	0.942	0.829	10.8	10.4
0.976	0.833	0.928	0.829	10.5	10.7
0.928	0.803	0.82	0.865	6.38	6.75
0.933	0.806	0.815	0.89	6.26	6.2
0.875	0.833	0.985	0.826	10.7	6.82
0.942	0.828	0.973	0.829	7.02	6.36
0.845	0.827	0.985	0.885	12.5	6.73
0.928	0.8	0.928	0.9	11.1	8.36
0.82	0.815	0.808	0.854	11.9	7.55
0.815	0.838	0.898	0.815	11.2	6.86
0.985	0.815	0.827	0.808	11.4	6.5
0.973	0.926	0.89	0.811	7.33	6.75
0.985	0.814	0.894	0.82	11.7	7.01
0.928	0.896	0.842	0.839	10.3	9.7
0.808	0.92	0.825	0.82	10.7	6.7
0.827	0.829	0.854	0.802	8.67	6.31
0.898	0.829	0.838	0.838	10.1	9.42
0.89	0.865	0.834	0.811	11.5	7.55
0.894	0.89	0.811	0.881	16.8	9.94
0.842	0.826	0.808	0.806	11	9.64
0.825	0.829	0.864	0.835	7.38	6.17
0.854	0.885	0.894	0.878	12.9	8.45
0.838	0.9	0.882	0.824	7.73	6.18
0.834	0.854	0.808	0.885	11.9	6.82
0.808	0.815	0.914	0.82	10.9	7.3
0.864	0.808	0.808	0.863	14.3	7.45
0.811	0.811	0.924	0.801	10.5	6.56
0.894	0.82	0.991	0.806	12.4	6.96
0.882	0.839	0.914	0.81	7.69	6.53
0.808	0.82	0.921	0.85	7.91	7.26
0.914	0.802	0.921	0.881	10.3	9.11
0.924	0.838	0.907	0.835	9.62	6.97
0.808	0.811	0.907	0.872	12.2	6.82
0.991	0.881	0.84	0.842	7.02	7.28
0.914	0.806	0.874	0.853	16.3	7.43
0.921	0.878	0.848	0.884	9.08	7.11
0.921	0.835	0.929	0.813	11.7	7.6
0.907	0.824	0.933	0.812	6.59	6.55
0.907	0.885	0.817	0.873	9.08	6.01
0.84	0.82	0.803	0.807	9.02	6.26
0.874	0.863	0.809	0.861	10.1	6.93
0.848	0.801	0.934	0.817	10.8	6.81
0.929	0.806	0.827	0.805	8.41	7.13
0.933	0.81	0.856	0.843	8.44	8.16
0.803	0.85	0.876	0.92	9.98	6.96
0.809	0.881	0.833	0.819	8.97	7.13
0.817	0.835	0.927	0.831	7.85	6.74
0.934	0.872	0.918	0.811	8.25	6.81
0.827	0.842	0.984	0.855	11.9	6.02
0.856	0.884	0.836	0.803	6.01	6.77
0.876	0.853	0.855	0.859	8.04	8.07
0.927	0.813	0.848	0.805	11.6	7.49
0.833	0.812	0.893	0.825	12.3	6.25
0.918	0.873	0.914	0.82	7.16	6.1
0.984	0.807	0.814	0.933	11.9	6.58
0.8	0.861	0.864	0.816	6.8	7.96
0.836	0.817	0.878	0.8	9.79	6.02
0.848	0.805	0.894	0.965	12.2	6.18
0.893	0.843	0.871	0.825	13.7	6.62
0.855	0.92	0.976	0.89	10.8	6.57
0.914	0.819	0.955	0.882	6.83	6.36
0.814	0.831	0.842	0.89	15.3	6.38
0.864	0.811	0.83	0.838	6.45	6.29
0.878	0.855	0.983	0.893	13.8	9.57
0.894	0.803	0.91	0.812	12.8	6.23
0.871	0.805	0.808	0.84	11.3	6.68
0.976	0.859	0.962	0.9	11	7.92
0.955	0.825	0.935	0.818	13.1	10.7
0.842	0.82	0.903	0.812	9.29	7.28
0.83	0.933	0.884	0.82	9.71	6.92
0.983	0.816	0.805	0.809	12.7	6.87
0.91	0.8	0.817	0.846	9.08	7.07
0.808	0.965	0.99	0.893	13.7	8.58
0.962	0.825	0.983	0.837	6.75	6.04
0.935	0.89	0.97	0.818	7.1	6.27
0.903	0.882	0.867	0.837	11	6.7
0.884	0.89	0.902	0.803	12.8	6.09
0.805	0.893	0.823	0.837	10.1	7.33
0.817	0.838	0.89	0.812	6.76	6.83
0.99	0.812	0.819	0.805	8.6	6.6
0.983	0.84	0.95	0.838	9.9	6.54
0.97	0.9	0.801	0.875	6.61	7.79
0.867	0.818	0.952	0.829	11	6.69
0.902	0.812	0.961	0.803	9.2	7.19
0.823	0.82	0.968	0.862	11.5	6.15
0.89	0.809	0.981	0.813	12.6	6.64
0.819	0.846	0.819	0.808	13.7	6.59
0.95	0.893	0.809	0.817	12.6	6.82
0.801	0.837	0.88	0.865	10.1	6.28
0.952	0.818	0.803	0.801	12.8	7.48
0.961	0.837	0.858	0.861	9.63	7.56
0.968	0.803	0.945	0.879	13.3	6.21
0.981	0.837	0.89	0.875	9.53	6.81
0.809	0.812	0.922	0.807	7.73	7.1
0.819	0.805	0.835	0.9	9.81	7.3
0.88	0.838	0.817	0.809	6.64	7.66
0.803	0.875	0.805	0.835	10.4	6.9
0.858	0.829	0.878	0.808	11.7	7.21
0.945	0.803	0.923	0.828	13.1	6.87
0.89	0.862	0.975	0.863	6.36	8.55
0.922	0.813	0.975	0.827	8.87	7.23
0.835	0.808	0.855	0.813	10.3	8.1
0.817	0.817	0.904	0.833	6.18	7.07
0.805	0.865	0.906	0.892	10.6	6.13
0.878	0.801	0.937	0.808	9.17	6.73
0.923	0.861	0.997	0.864	8.02	6.89
0.975	0.879	0.974	0.813	8.22	8.4
0.975	0.875	0.821	0.849	6.94	6.51
0.855	0.807	0.829	0.822	6.6	9.8
0.904	0.9	0.966	0.832	6.98	7.14
0.906	0.809	0.81	0.832	10.9	8.11
0.937	0.835	0.873	0.872	9.18	6.73
0.997	0.808	0.953	0.82	7.19	8.79
0.974	0.828	0.83	0.808	6.77	6.65
0.829	0.863	0.811	0.841	9.96	7.42
0.821	0.827	0.964	0.902	9.99	7.12
0.966	0.813	0.878	0.815	14.5	7.72
0.81	0.833	0.951	0.895	12	7.43
0.873	0.892	0.823	0.855	13.4	8.66
0.953	0.808	0.89	0.834	12.3	6.28
0.83	0.864	0.856	0.956	9.01	6.86
0.811	0.813	0.875	0.865	7.23	6.73
0.878	0.849	0.912	0.825	12.8	6.5
0.964	0.822	0.929	0.862	6.42	6.32
0.951	0.832	0.925	0.82	8.21	9.69
0.823	0.832	0.897	0.82	6.71	6.94
0.89	0.872	0.989	0.869	8.71	6.91
0.856	0.82	0.915	0.833	11.8	6.04
0.875	0.808	0.94	0.892	10.4	11
0.912	0.841	0.804	0.921	11.3	7.27
0.929	0.902	0.963	0.813	7.27	8.27
0.925	0.815	0.884	0.916	15.1	9.07
0.897	0.895	0.852	0.88	8.1	7.21
0.989	0.855	0.878	0.844	8.86	8.4
0.915	0.834	0.804	0.821	10.3	9.58
0.94	0.865	0.958	0.842	10.4	6.21
0.804	0.956	0.884	0.838	6.55	8.55
0.963	0.825	0.804	0.837	10.2	7.12
0.884	0.862	0.878	0.832	8.21	7.17
0.852	0.82	0.973	0.867	9.41	7.23
0.878	0.82	0.979	0.927	11.7	8.22
0.804	0.869	0.87	0.876	12.4	6.14
0.958	0.833	0.968	0.837	16.3	6.3
0.884	0.892	0.848	0.807	7.55	6.32
0.878	0.921	0.916	0.841	6.22	13.2
0.804	0.813	0.868	0.869	6.03	7.34
0.973	0.916	0.813	0.804	10.7	6.96
0.979	0.88	0.803	0.825	6.2	6.26
0.87	0.844	0.833	0.845	10.4	7.36
0.968	0.821	0.931	0.857	9.05	6.82
0.848	0.842	0.909	0.814	11.6	10.9
0.916	0.838	0.868	0.832	7.01	6.4
0.868	0.837	0.829	0.811	14.1	6.26
0.813	0.832	0.977	0.909	8.44	7.46
0.8	0.867	0.874	0.872	6.23	8.33
0.803	0.927	0.823	0.861	12.1	6.65
0.833	0.876	0.985	0.847	8.3	6.72
0.931	0.837	0.972	0.833	11.3	8.4
0.909	0.807	0.932	0.817	9.6	6.13
0.868	0.841	0.853	0.805	8.29	6.07
0.829	0.869	0.915	0.83	12.6	7.34
0.977	0.804	0.925	0.876	10.9	8.28
0.874	0.825	0.933	0.85	7.22	7.83
0.823	0.857	0.971	0.84	11.7	6.79
0.985	0.845	0.887	0.834	7.57	6.17
0.972	0.814	0.978	0.834	7.55	6.35
0.932	0.832	0.972	0.822	12.9	9.63
0.853	0.811	0.835	0.823	12.8	7
0.915	0.909	0.876	0.855	11.4	6.05
0.925	0.872	0.805	0.899	7.33	6.65
0.933	0.861	0.965	0.921	12.2	6.61
0.971	0.847	0.809	0.816	11.6	9.36
0.887	0.817	0.826	0.816	13.8	6.9
0.978	0.833	0.943	0.855	8.64	6.81
0.972	0.805	0.837	0.816	7.14	6.48
0.835	0.83	0.932	0.844	7.91	7.34
0.876	0.876	0.831	0.839	10.7	7.49
0.805	0.85	0.827	0.938	6.35	6.28
0.809	0.84	0.972	0.862	11.3	8.29
0.965	0.834	0.871	0.84	13.5	8.52
0.826	0.834	0.859	0.821	11.9	6.57
0.943	0.822	0.939	0.849	11.8	6.02
0.837	0.823	0.968	0.846	8.99	8.65
0.831	0.855	0.912	0.813	11.1	6.84
0.827	0.899	0.973	0.879	13.3	7.51
0.932	0.921	0.973	0.864	10.5	6.51
0.871	0.816	0.882	0.813	13.8	9.43
0.972	0.816	0.944	0.814	8.11	6.29
0.859	0.855	0.863	0.803	6.22	7.11
0.939	0.816	0.972	0.855	7.93	6.97
0.968	0.844	0.921	0.842	8.19	6.89
0.912	0.839	0.921	0.9	6.3	9.91
0.973	0.938	0.977	0.844	9.4	10.5
0.973	0.862	0.819	0.835	14	6.48
0.882	0.84	0.948	0.862	12.1	6.92
0.863	0.821	0.855	0.83	10.7	6.58
0.944	0.849	0.83	0.818	9.06	6.58
0.972	0.846	0.922	0.91	8.04	6.03
0.921	0.813	0.894	0.871	13.2	12.2
0.921	0.879	0.843	0.815	11.4	8.77
0.977	0.864	0.888	0.891	6.49	9.94
0.819	0.813	0.866	0.803	10.7	6.06
0.948	0.814	0.864	0.824	9.28	6.78
0.855	0.803	0.883	0.866	12.9	7.35
0.83	0.855	0.817	0.832	10.5	6.45
0.922	0.842	0.949	0.831	14.6	6.44
0.894	0.9	0.884	0.808	7.27	6.56
0.843	0.844	0.955	0.891	9.09	6.03
0.888	0.835	0.911	0.801	7.08	7.38
0.866	0.862	0.958	0.852	15.2	7.84
0.864	0.83	0.932	0.814	10.7	7.25
0.883	0.818	0.853	0.803	9.66	10.4
0.817	0.91	0.802	0.832	9.02	7.26
0.949	0.871	0.825	0.81	13.1	7.2
0.884	0.815	0.864	0.92	9	7.28
0.955	0.891	0.855	0.882	11.5	6.48
0.911	0.803	0.8	0.815	10.3	6.06
0.958	0.824	0.899	0.852	6.05	8.03
0.932	0.866	0.964	0.89	13.7	7.37
0.853	0.832	0.826	0.833	6.63	8.03
0.802	0.831	0.901	0.853	11.4	6.79
0.864	0.808	0.909	0.853	11.6	6.91
0.825	0.891	0.831	0.823	12.1	7.45
0.8	0.801	0.815	0.929	7.03	6.37
0.855	0.852	0.809	0.855	12.2	6.17
0.899	0.814	0.99	0.845	7.52	6.2
0.964	0.803	0.964	0.83	10.6	8.07
0.826	0.832	0.924	0.838	9.79	6.2
0.901	0.81	0.917	0.812	7.51	9.7
0.831	0.92	0.835	0.805	6.58	7.92
0.909	0.882	0.931	0.908	6.46	7.52
0.815	0.815	0.835	0.891	10.6	6.71
0.809	0.852	0.849	0.86	9.01	6.52
0.99	0.89	0.976	0.823	9.72	6.38
0.964	0.833	0.886	0.86	8.77	8.48
0.924	0.853	0.978	0.85	12	8.05
0.917	0.853	0.979	0.846	14	6.17
0.835	0.823	0.941	0.905	10.3	6.7
0.931	0.929	0.972	0.805	8.81	6.09
0.835	0.855	0.919	0.864	13.3	6.2
0.849	0.845	0.929	0.864	13.7	6.28
0.976	0.83	0.918	0.801	11.3	6.42
0.886	0.838	0.861	0.897	6.6	6.2
0.978	0.812	0.976	0.827	11	6.89
0.979	0.805	0.93	0.869	7	6.29
0.941	0.908	0.96	0.886	6.98	10.2
0.972	0.891	0.873	0.858	10.3	6.58
0.919	0.86	0.868	0.818	9.04	6.64
0.929	0.823	0.935	0.83	11	6.16
0.918	0.86	0.811	0.841	8.82	6.9
0.976	0.85	0.916	0.92	6.36	6.98
0.861	0.846	0.814	0.816	9.35	7.14
0.93	0.905	0.806	0.917	10.4	6.03
0.96	0.805	0.826	0.833	7.27	6.05
0.873	0.864	0.852	0.862	14.5	6.05
0.868	0.864	0.821	0.801	12	6.48
0.935	0.801	0.893	0.92	8.92	6.95
0.811	0.897	0.938	0.804	9.85	7.55
0.916	0.827	0.816	0.884	14.1	7.27
0.806	0.869	0.8	0.842	7.34	6.55
0.814	0.886	0.971	0.855	10.9	6.25
0.826	0.858	0.801	0.842	12	7.09
0.852	0.841	0.931	0.855	8.52	6.61
0.893	0.83	0.979	0.838	6.41	7.55
0.938	0.818	0.977	0.828	8.82	8.7
0.821	0.92	0.916	0.853	6.02	6.32
0.816	0.816	0.92	0.818	7.43	6.2
0.8	0.917	0.973	0.9	14.3	6.26
0.971	0.833	0.809	0.848	7.43	8.21
0.801	0.862	0.923	0.822	11	7.62
0.931	0.801	0.92	0.81	8.18	8.65
0.979	0.92	0.944	0.853	8.06	13.8
0.977	0.804	0.918	0.86	8	7.02
0.916	0.884	0.961	0.86	6.01	6.81
0.92	0.842	0.906	0.86	9.16	6.17
0.973	0.855	0.81	0.823	7.01	7.21
0.809	0.842	0.825	0.852	12.2	6.4
0.923	0.855	0.871	0.818	11.4	9.25
0.92	0.838	0.912	0.814	10.9	6.62
0.944	0.828	0.97	0.823	6.83	9.56
0.918	0.853	0.892	0.864	11.3	7.94
0.961	0.818	0.954	0.811	6.87	6.01
0.81	0.9	0.957	0.812	11.7	6.29
0.906	0.848	0.92	0.815	9.87	6.28
0.825	0.822	0.975	0.831	7.24	6.15
0.871	0.853	0.876	0.847	7.64	6.1
0.912	0.81	0.826	0.842	8.17	6.02
0.97	0.86	0.922	0.829	9.14	6.19
0.892	0.86	0.94	0.845	13.3	6.5
0.954	0.86	0.921	0.818	8.95	6.69
0.957	0.823	0.88	0.867	6.48	6.55
0.92	0.852	0.865	0.832	9.04	6.29
0.975	0.818	0.95	0.89	10.5	10.3
0.876	0.814	0.816	0.821	6.9	7.31
0.826	0.823	0.972	0.805	10.2	8.7
0.922	0.864	0.856	0.833	10.5	7.18
0.94	0.812	0.91	0.84	11.5	8.94
0.921	0.811	0.825	0.88	9.75	6.69
0.88	0.815	0.869	0.851	9.68	6.12
0.865	0.831	0.836	0.871	6.66	6.79
0.95	0.847	0.803	0.86	9.66	7.68
0.816	0.842	0.864	0.87	6.92	7.17
0.972	0.829	0.864	0.837	7.38	10.6
0.825	0.845	0.875	0.909	10.6	8.45
0.91	0.818	0.826	0.811	7.31	6.76
0.856	0.867	0.818	0.803	9.35	7.32
0.869	0.832	0.911	0.826	8.38	8.45
0.836	0.89	0.878	0.844	12.6	7.13
0.803	0.821	0.864	0.833	12.4	6.7
0.864	0.805	0.926	0.818	10.1	6.02
0.864	0.833	0.892	0.811	7.19	8.09
0.875	0.84	0.843	0.841	14.3	7
0.826	0.88	0.987	0.828	15.2	8.31
0.818	0.851	0.917	0.835	7.38	6.1
0.911	0.871	0.961	0.902	8.4	7.24
0.878	0.86	0.902	0.82	11.2	7.55
0.864	0.87	0.902	0.829	11.6	7.69
0.926	0.837	0.94	0.857	15	8.03
0.892	0.909	0.923	0.868	7.43	8.02
0.843	0.811	0.895	0.842	13.4	7.25
0.987	0.803	0.89	0.893	9.05	6.29
0.917	0.826	0.978	0.827	13.2	8.78
0.961	0.844	0.97	0.855	10	8.24
0.902	0.833	0.872	0.853	10.2	6.89
0.902	0.818	0.857	0.822	12.1	6.05
0.94	0.811	0.959	0.804	6.25	6.31
0.923	0.841	0.816	0.802	10.1	8.93
0.895	0.828	0.937	0.857	11	7.32
0.89	0.835	0.832	0.82	11.1	6.6
0.978	0.902	0.969	0.89	8.08	7.45
0.97	0.82	0.955	0.824	12.8	6.94
0.872	0.829	0.977	0.869	6.01	9.92
0.857	0.857	0.896	0.859	13.1	6.88
0.959	0.868	0.921	0.815	6.68	6.12
0.816	0.842	0.89	0.801	9.98	6.32
0.937	0.893	0.952	0.911	14.5	7.66
0.832	0.827	0.974	0.852	7.02	7.53
0.969	0.855	0.934	0.89	8.01	6.31
0.955	0.853	0.843	0.89	8.59	6.47
0.977	0.822	0.939	0.814	16	8.2
0.896	0.804	0.946	0.834	11.4	7.45
0.921	0.802	0.92	0.869	7.35	9.09
0.89	0.857	0.862	0.815	9.39	6.42
0.952	0.82	0.923	0.829	6.55	7.79
0.974	0.89	0.801	0.897	8.58	7.2
0.934	0.824	0.893	0.853	8.6	6.98
0.843	0.869	0.819	0.82	7.18	7.85
0.939	0.859	0.918	0.801	11.4	7.55
0.946	0.815	0.965	0.81	8.31	6.06
0.92	0.801	0.941	0.813	6.5	6.51
0.862	0.911	0.97	0.818	10.9	7.09
0.923	0.852	0.954	0.843	11.2	8.29
0.801	0.89	0.825	0.838	10.1	6.44
0.893	0.89	0.935	0.872	9.69	7.28
0.918	0.814	0.917	0.847	9.69	8.6
0.819	0.834	0.844	0.843	6.52	6.48
0.965	0.869	0.923	0.812	12.1	9.09
0.941	0.815	0.932	0.89	8.58	8.65
0.97	0.829	0.936	0.837	8.72	6.99
0.954	0.897	0.97	0.831	8.53	6.12
0.825	0.853	0.925	0.874	9.76	6.6
0.935	0.82	0.903	0.839	9.01	7.27
0.917	0.81	0.818	0.858	7.52	6.82
0.844	0.801	0.927	0.806	12.1	6.53
0.923	0.813	0.931	0.827	9.51	7.12
0.932	0.818	0.832	0.836	13.2	6.16
0.936	0.843	0.838	0.845	13.6	6.49
0.97	0.838	0.804	0.844	10.8	7.16
0.925	0.872	0.887	0.803	9.52	7.31
0.903	0.847	0.874	0.861	13.3	7.66
0.818	0.843	0.91	0.846	9.2	8.39
0.927	0.812	0.828	0.809	6.51	6.17
0.931	0.89	0.946	0.842	10.7	6.22
0.832	0.837	0.893	0.897	11.5	6.54
0.838	0.831	0.899	0.855	12.5	7.32
0.804	0.874	0.856	0.805	16.4	10.2
0.887	0.839	0.938	0.857	7.95	9.83
0.874	0.858	0.869	0.861	8.64	6.53
0.91	0.806	0.965	0.928	9.11	6.46
0.946	0.827	0.813	0.829	13.1	7.98
0.828	0.836	0.965	0.809	11.9	7.87
0.893	0.845	0.919	0.862	12.6	6.85
0.899	0.844	0.92	0.83	16	6.41
0.856	0.803	0.8	0.814	9.67	6.98
0.938	0.861	0.962	0.81	14.2	6.58
0.869	0.846	0.932	0.881	12.1	7.89
0.965	0.809	0.929	0.871	8.96	6.49
0.813	0.842	0.916	0.807	10.5	6.17
0.965	0.897	0.871	0.831	12.7	6.42
0.919	0.855	0.803	0.859	11.6	10.9
0.8	0.805	0.858	0.844	13	6.18
0.962	0.857	0.919	0.847	9.57	6.72
0.92	0.861	0.83	0.814	7.42	6.37
0.932	0.928	0.988	0.837	10.9	6.47
0.929	0.829	0.836	0.817	9.55	6.72
0.916	0.809	0.952	0.801	11.9	11.3
0.871	0.862	0.952	0.849	7.77	6.1
0.803	0.83	0.888	0.825	13.1	8.07
0.858	0.81	0.864	0.815	7.09	7.48
0.919	0.814	0.803	0.92	12.7	10.2
0.83	0.881	0.982	0.85	10.2	6.77
0.988	0.871	0.927	0.876	13.4	6.66
0.836	0.807	0.958	0.865	10.6	8.15
0.952	0.831	0.834	0.806	15.3	6.12
0.952	0.859	0.843	0.83	6.59	6.72
0.888	0.844	0.879	0.855	10.9	6.4
0.803	0.847	0.92	0.806	6.54	6.37
0.864	0.814	0.968	0.924	12.2	6.71
0.982	0.837	0.825	0.92	7.03	7.84
0.927	0.817	0.922	0.906	10.7	7.4
0.958	0.801	0.801	0.82	8.71	6.86
0.834	0.849	0.973	0.826	9.22	7.45
0.843	0.825	0.912	0.849	8.44	6.8
0.879	0.815	0.914	0.87	7.27	6.47
0.92	0.92	0.936	0.865	11.8	6.01
0.968	0.85	0.941	0.816	10.4	8.4
0.825	0.876	0.904	0.849	9.43	6.9
0.922	0.865	0.91	0.85	7.73	7.48
0.801	0.806	0.891	0.863	11.9	8.14
0.973	0.83	0.935	0.868	8.32	12
0.912	0.855	0.968	0.838	12.6	7.66
0.914	0.806	0.933	0.894	8.34	6.71
0.936	0.924	0.974	0.809	9.5	6.42
0.941	0.8	0.81	0.918	7.62	7.63
0.904	0.92	0.908	0.89	14	6.7
0.91	0.906	0.932	0.868	11.7	9.26
0.891	0.826	0.929	0.802	9.66	7.22
0.935	0.82	0.888	0.89	8.54	7.04
0.968	0.849	0.897	0.824	9.27	6.71
0.933	0.87	0.833	0.912	6.21	6.32
0.974	0.865	0.928	0.803	12.3	6.19
0.908	0.816	0.81	0.847	11.6	6.83
0.81	0.849	0.964	0.821	6.21	6.46
0.932	0.85	0.861	0.852	9.89	6.84
0.929	0.863	0.958	0.849	12.7	7.68
0.888	0.838	0.927	0.826	13.2	6.15
0.833	0.868	0.829	0.817	10.3	6.28
0.897	0.894	0.916	0.841	7.29	6.1
0.928	0.809	0.833	0.864	6.47	8.96
0.81	0.918	0.961	0.823	7.46	6.28
0.861	0.89	0.809	0.833	7.06	6.29
0.964	0.868	0.888	0.802	10.8	6.38
0.958	0.802	0.934	0.973	13.3	8.34
0.927	0.824	0.883	0.812	6.69	7.4
0.829	0.89	0.935	0.843	13.9	10.1
0.916	0.912	0.973	0.83	9.17	6.32
0.833	0.803	0.826	0.82	6.69	7.91
0.961	0.847	0.91	0.803	10.6	7.52
0.809	0.821	0.919	0.872	11.6	7.18
0.888	0.852	0.961	0.852	9.13	7.61
0.934	0.849	0.961	0.82	7.94	6.69
0.883	0.826	0.874	0.853	11.8	9.97
0.935	0.817	0.965	0.841	7.11	9.38
0.973	0.841	0.921	0.815	10.9	7.28
0.826	0.864	0.937	0.815	10.1	11.1
0.91	0.823	0.984	0.815	7.44	7.51
0.919	0.833	0.942	0.826	9.09	8.81
0.961	0.802	0.843	0.821	14.3	11.8
0.961	0.973	0.945	0.908	10.6	8.13
0.874	0.812	0.837	0.821	8.67	7.47
0.965	0.843	0.837	0.852	10.1	8.14
0.921	0.83	0.837	0.881	6.38	7.7
0.937	0.82	0.871	0.824	8.86	6.2
0.984	0.803	0.891	0.811	8.64	6.42
0.942	0.872	0.944	0.812	9.08	6.06
0.843	0.852	0.94	0.825	6.5	6.92
0.945	0.82	0.97	0.851	12.4	6.48
0.837	0.853	0.891	0.811	12.4	6.72
0.837	0.841	0.916	0.829	8.13	9.86
0.837	0.815	0.835	0.837	8.7	6.46
0.871	0.815	0.838	0.842	7.77	8.28
0.891	0.815	0.924	0.849	11.7	7.3
0.944	0.826	0.893	0.807	8.72	7.15
0.94	0.821	0.888	0.82	6.49	6.47
0.97	0.908	0.957	0.881	12.3	7.37
0.891	0.821	0.894	0.804	9.05	7.14
0.916	0.852	0.929	0.826	8.78	6.78
0.835	0.881	0.981	0.804	10.2	7.53
0.838	0.824	0.966	0.815	6.54	6.52
0.893	0.811	0.85	0.92	6.78	6.07
0.924	0.812	0.937	0.804	6.07	7.97
0.888	0.825	0.921	0.831	10.2	7.07
0.957	0.851	0.952	0.828	13.2	6.43
0.894	0.811	0.926	0.847	12.4	7.67
0.929	0.829	0.865	0.905	10.5	7.38
0.981	0.837	0.824	0.801	9.89	6.4
0.966	0.842	0.829	0.801	8.87	6.99
0.85	0.849	0.974	0.851	11.5	6.28
0.937	0.807	0.823	0.806	10.4	6.38
0.921	0.82	0.819	0.848	10.8	7.34
0.952	0.881	0.854	0.841	7.36	9.05
0.926	0.804	0.872	0.833	8.06	8.28
0.865	0.826	0.866	0.814	12.5	6.18
0.824	0.804	0.879	0.822	9.42	6.77
0.829	0.815	0.927	0.826	7.93	6.22
0.974	0.92	0.945	0.835	6.68	7.39
0.823	0.804	0.889	0.832	6.57	7.08
0.819	0.831	0.965	0.841	8	7.06
0.854	0.828	0.895	0.861	10.5	6.09
0.866	0.847	0.88	0.85	7.35	6.1
0.872	0.905	0.925	0.807	10.7	6.26
0.879	0.801	0.986	0.809	12.8	6.03
0.927	0.801	0.887	0.886	13.2	6.04
0.945	0.851	0.926	0.804	11.8	6.59
0.889	0.806	0.857	0.864	6.02	8.7
0.965	0.848	0.878	0.819	6.71	10.8
0.895	0.841	0.934	0.829	7.84	6.34
0.88	0.833	0.801	0.852	11.2	8.38
0.925	0.814	0.824	0.832	10	8.08
0.986	0.822	0.936	0.802	8.08	7.27
0.887	0.826	0.907	0.811	8.03	6.46
0.926	0.835	0.93	0.858	11.1	6.19
0.857	0.832	0.973	0.845	11	8.05
0.878	0.841	0.858	0.817	10.8	6.43
0.801	0.861	0.973	0.817	9.1	7.02
0.824	0.85	0.918	0.835	10.9	6.99
0.934	0.807	0.809	0.81	6.33	8.02
0.936	0.809	0.924	0.815	12.2	6.53
0.907	0.886	0.968	0.839	8.8	7.17
0.93	0.804	0.881	0.828	11	7.76
0.973	0.864	0.977	0.848	9.88	6.95
0.973	0.819	0.826	0.826	11.3	6.2
0.858	0.829	0.905	0.811	11.7	6.42
0.918	0.852	0.91	0.801	11	7.42
0.809	0.832	0.938	0.875	12.9	6.98
0.924	0.802	0.837	0.834	8.04	8.17
0.968	0.811	0.938	0.836	12.4	7.89
0.881	0.858	0.831	0.826	7.25	6.25
0.977	0.845	0.967	0.92	8.92	6.06
0.826	0.817	0.969	0.807	7.36	6.06
0.905	0.817	0.92	0.835	11.7	6.13
0.91	0.835	0.934	0.9	6.25	9.02
0.938	0.81	0.972	0.807	9.9	7.59
0.837	0.815	0.887	0.881	8.92	6.58
0.938	0.839	0.972	0.895	11.3	8.51
0.831	0.828	0.851	0.839	9.71	9.29
0.967	0.848	0.827	0.808	9.57	6.52
0.969	0.826	0.821	0.8	8.37	6.88
0.92	0.811	0.893	0.829	12.9	6.4
0.934	0.801	0.868	0.836	10.1	7.24
0.972	0.875	0.932	0.845	10.1	6.7
0.887	0.834	0.913	0.813	8.16	6.53
0.972	0.836	0.885	0.822	12.9	7.23
0.851	0.826	0.949	0.822	11.1	6.08
0.821	0.92	0.921	0.854	6.3	6.07
0.827	0.807	0.918	0.836	10.7	6.53
0.893	0.835	0.961	0.852	9.66	7.97
0.868	0.9	0.971	0.887	9.79	7.31
0.932	0.807	0.849	0.881	12.6	6.28
0.8	0.881	0.945	0.801	9.46	6.49
0.913	0.895	0.814	0.808	6.76	7.37
0.885	0.839	0.95	0.801	10.3	6.94
0.949	0.808	0.844	0.838	6.87	7.32
0.921	0.8	0.884	0.807	11.8	6.47
0.918	0.829	0.886	0.858	12.5	7.07
0.961	0.836	0.982	0.84	14.1	6.25
0.971	0.845	0.854	0.808	13.4	6.14
0.849	0.813	0.879	0.831	7	7.24
0.945	0.822	0.813	0.806	6.14	6.02
0.814	0.822	0.958	0.985	10.2	10.1
0.95	0.854	0.818	0.814	9.78	7.86
0.884	0.836	0.951	0.82	9.04	7.79
0.844	0.852	0.938	0.815	10.8	6.78
0.886	0.887	0.814	0.876	14.9	6.07
0.982	0.881	0.86	0.869	8.06	8.03
0.854	0.801	0.934	0.827	7.47	7.68
0.813	0.808	0.965	0.805	9.61	7.13
0.879	0.801	0.919	0.912	8.12	6.76
0.958	0.838	0.835	0.815	7.24	7.9
0.818	0.807	0.825	0.827	11.2	8.88
0.951	0.858	0.979	0.849	12.9	7.35
0.938	0.84	0.856	0.835	12.6	9
0.814	0.808	0.831	0.804	6.14	8.06
0.86	0.831	0.827	0.816	10	9.57
0.934	0.985	0.866	0.919	9.73	6.77
0.965	0.806	0.837	0.808	10.6	9.62
0.919	0.814	0.866	0.818	7.59	6.99
0.835	0.8	0.854	0.884	8.39	6.16
0.825	0.82	0.808	0.802	10.7	6.99
0.979	0.815	0.978	0.833	6.03	8.2
0.856	0.876	0.968	0.814	10.7	7.38
0.827	0.869	0.827	0.858	9.32	9.21
0.866	0.827	0.945	0.802	12	7.49
0.831	0.805	0.846	0.804	13.5	6.18
0.866	0.912	0.88	0.83	6.26	6.8
0.837	0.815	0.973	0.83	7.56	7
0.854	0.827	0.943	0.802	11.9	7.02
0.808	0.849	0.976	0.862	10.4	7
0.8	0.835	0.838	0.828	6.97	6.85
0.978	0.804	0.855	0.828	8.94	6.12
0.968	0.816	0.875	0.857	11.8	6.48
0.827	0.919	0.822	0.92	7	7.25
0.945	0.808	0.882	0.935	11.9	7.79
0.88	0.818	0.825	0.8	9.5	6.86
0.846	0.884	0.821	0.843	10.1	7.93
0.973	0.802	0.936	0.813	9.12	7.58
0.943	0.833	0.91	0.823	6.45	6.6
0.976	0.814	0.822	0.956	7.7	6.97
0.855	0.858	0.97	0.819	10.4	8.83
0.838	0.802	0.895	0.84	8.56	6.1
0.875	0.804	0.853	0.809	10.9	7.52
0.822	0.83	0.974	0.89	6.2	6.48
0.882	0.83	0.881	0.825	12.2	7.28
0.825	0.802	0.96	0.857	10.3	7.48
0.821	0.862	0.876	0.806	6.73	11.1
0.936	0.828	0.816	0.916	13.5	7.72
0.91	0.828	0.854	0.837	9.9	10.1
0.822	0.857	0.939	0.836	7.52	6.43
0.97	0.92	0.891	0.829	13.9	8.06
0.853	0.935	0.979	0.815	10.4	7.21
0.895	0.8	0.906	0.845	11	8.48
0.974	0.843	0.835	0.815	10.1	6.81
0.881	0.813	0.94	0.811	6.54	8.31
0.96	0.823	0.95	0.817	13.5	7.71
0.876	0.956	0.942	0.914	8.08	6.43
0.854	0.819	0.942	0.834	11.4	7.13
0.816	0.84	0.92	0.857	8.4	7.79
0.939	0.809	0.917	0.869	6.57	6.44
0.891	0.89	0.911	0.819	6.26	6.97
0.979	0.825	0.88	0.812	13	7
0.906	0.857	0.832	0.876	8.54	7.35
0.835	0.806	0.8	0.856	9.28	6.42
0.94	0.916	0.865	0.808	7.55	6.22
0.95	0.837	0.913	0.844	13	7.1
0.942	0.836	0.965	0.831	14.1	6.03
0.942	0.829	0.893	0.823	11	8.03
0.92	0.815	0.848	0.801	7.05	6.76
0.917	0.845	0.848	0.858	13.1	6.48
0.911	0.815	0.953	0.816	12.8	6.68
0.88	0.811	0.931	0.833	6.51	7.33
0.832	0.817	0.968	0.865	7	10.1
0.8	0.914	0.825	0.827	11.1	6.07
0.865	0.834	0.968	0.839	6.26	7.33
0.913	0.857	0.825	0.9	6.02	6.35
0.965	0.869	0.987	0.803	9.58	6.34
0.848	0.819	0.861	0.875	6.99	6.1
0.848	0.812	0.928	0.855	9.89	11.4
0.893	0.876	0.972	0.809	10.3	7.31
0.931	0.856	0.935	0.826	9.27	8.23
0.953	0.808	0.928	0.818	13	7.29
0.968	0.844	0.911	0.871	7.94	6.54
0.825	0.831	0.961	0.843	10.2	9.65
0.968	0.823	0.822	0.801	8.41	8.48
0.825	0.801	0.92	0.805	13.7	7
0.987	0.858	0.857	0.87	6.33	8.29
0.861	0.816	0.891	0.821	13.6	6.02
0.928	0.833	0.979	0.8	7.33	8.79
0.972	0.865	0.959	0.833	6.75	6.59
0.935	0.839	0.809	0.833	6.26	10.4
0.928	0.827	0.83	0.839	11	6.3
0.911	0.9	0.919	0.854	12.5	8.38
0.961	0.803	0.847	0.88	9.06	8.1
0.822	0.875	0.907	0.87	10.3	6.26
0.857	0.855	0.833	0.926	13.5	7.29
0.92	0.809	0.977	0.896	13.3	8.09
0.891	0.818	0.855	0.809	9.78	7.21
0.979	0.871	0.883	0.843	8.67	6.39
0.959	0.826	0.911	0.823	6.62	12.1
0.809	0.8	0.803	0.855	9.26	6.72
0.83	0.843	0.973	0.811	9.08	6.13
0.847	0.801	0.906	0.876	10.8	7.11
0.919	0.805	0.843	0.808	12.8	6.62
0.907	0.87	0.933	0.858	11.9	6.21
0.833	0.821	0.933	0.835	7.56	6.27
0.977	0.8	0.877	0.845	10.2	8.29
0.855	0.833	0.847	0.81	12.3	6.87
0.911	0.833	0.955	0.839	10.5	7.14
0.883	0.839	0.924	0.892	12	6.71
0.973	0.854	0.908	0.825	14.1	7.68
0.803	0.88	0.961	0.81	11.1	6.61
0.906	0.87	0.838	0.837	12.9	6.78
0.843	0.926	0.855	0.828	9.48	6.53
0.933	0.896	0.822	0.824	13.1	7.13
0.933	0.809	0.822	0.809	11.5	11.2
0.877	0.843	0.825	0.833	12.6	6.55
0.847	0.823	0.965	0.88	6.14	7.96
0.955	0.855	0.833	0.808	9.77	6.56
0.924	0.811	0.925	0.851	12.6	9.26
0.908	0.876	0.972	0.813	7.63	7.95
0.961	0.808	0.978	0.803	13.4	6.23
0.838	0.858	0.868	0.832	6.25	6.78
0.855	0.835	0.894	0.844	11	8.59
0.822	0.845	0.842	0.824	9.01	6.27
0.825	0.81	0.881	0.817	6.18	6.68
0.822	0.839	0.848	0.821	10.1	6.59
0.965	0.892	0.849	0.816	10.8	7.11
0.833	0.825	0.909	0.916	10.7	6.62
0.925	0.81	0.943	0.807	11.8	6.27
0.972	0.837	0.865	0.807	9.05	6.53
0.978	0.828	0.918	0.847	7.72	7.28
0.868	0.824	0.844	0.809	9.52	11
0.894	0.809	0.811	0.801	13.3	6.35
0.842	0.833	0.955	0.922	13.3	8.04
0.881	0.88	0.974	0.915	13	6.46
0.848	0.808	0.978	0.811	6.05	10.5
0.849	0.813	0.895	0.861	8.55	7.59
0.909	0.851	0.852	0.853	6.29	6.41
0.943	0.803	0.958	0.852	9.82	8.43
0.865	0.832	0.914	0.842	12.9	7.91
0.844	0.844	0.92	0.816	11.4	6.1
0.918	0.824	0.953	0.828	12.4	7.24
0.811	0.817	0.899	0.849	6.74	6.18
0.955	0.821	0.952	0.854	10.8	6.66
0.974	0.816	0.858	0.808	7.16	10.7
0.978	0.916	0.924	0.818	10.3	9.82
0.895	0.807	0.809	0.816	8.41	6.56
0.852	0.807	0.935	0.806	10	8.86
0.958	0.847	0.974	0.917	12.3	6.63
0.92	0.809	0.936	0.855	12.4	6.07
0.914	0.801	0.829	0.81	10.6	6.36
0.953	0.922	0.808	0.803	7.39	7.29
0.899	0.915	0.936	0.872	11.3	6.64
0.952	0.811	0.936	0.898	10.5	11.3
0.858	0.861	0.906	0.801	6.9	6.59
0.924	0.853	0.823	0.811	6.02	7
0.809	0.852	0.915	0.813	11	6.05
0.935	0.842	0.928	0.811	11.5	6.43
0.974	0.816	0.965	0.839	8.63	6.63
0.936	0.828	0.894	0.829	7.24	10.7
0.829	0.849	0.83	0.842	7.71	7.02
0.808	0.854	0.906	0.92	8.28	7.43
0.936	0.818	0.936	0.871	9.23	7.79
0.936	0.808	0.893	0.848	13.4	8.16
0.906	0.816	0.835	0.819	9.01	7.49
0.823	0.806	0.973	0.837	9.6	8.72
0.915	0.917	0.926	0.802	11.9	6.17
0.928	0.855	0.906	0.89	12.6	7.99
0.965	0.81	0.916	0.837	6.71	6.77
0.894	0.803	0.801	0.819	9.56	7.02
0.83	0.872	0.899	0.918	8.99	8.85
0.906	0.898	0.968	0.839	11.3	6.32
0.936	0.801	0.951	0.855	13.7	7.15
0.893	0.811	0.969	0.821	9	6.69
0.835	0.813	0.872	0.858	10	6.15
0.973	0.811	0.979	0.878	12.1	8.23
0.926	0.839	0.979	0.918	8.61	7.22
0.906	0.829	0.867	0.878	10.1	6.01
0.916	0.842	0.968	0.832	9.47	8.11
0.899	0.92	0.961	0.891	11.6	6.6
0.801	0.871	0.92	0.829	6.68	6.47
0.968	0.848	0.898	0.804	10.3	10.2
0.951	0.819	0.829	0.851	10.5	6.04
0.969	0.837	0.98	0.873	7.56	7.15
0.872	0.802	0.858	0.857	6.85	6.7
0.979	0.89	0.973	0.842	8.59	6.55
0.979	0.837	0.883	0.801	12.7	6.72
0.867	0.819	0.831	0.822	11.2	7.27
0.968	0.918	0.836	0.822	7.87	6.08
0.961	0.839	0.928	0.823	9.45	6.84
0.92	0.855	0.823	0.823	12.8	7.61
0.898	0.821	0.88	0.92	9.07	6.31
0.829	0.858	0.852	0.85	10.2	7.42
0.98	0.878	0.921	0.883	9.24	6.74
0.858	0.918	0.938	0.889	14.2	8.6
0.973	0.878	0.842	0.819	8.13	6.89
0.883	0.832	0.909	0.827	6.33	6.71
0.831	0.891	0.841	0.826	6.68	6.71
0.836	0.829	0.936	0.805	12.1	12.1
0.823	0.804	0.965	0.829	6.15	6.97
0.928	0.851	0.958	0.817	6.55	7.31
0.88	0.873	0.928	0.924	12.1	6.07
0.852	0.857	0.865	0.866	8.48	6.82
0.921	0.842	0.905	0.814	6.24	8.39
0.938	0.801	0.978	0.807	11.9	6.68
0.909	0.822	0.97	0.857	10.2	7.07
0.841	0.822	0.843	0.844	12	6.89
0.842	0.823	0.97	0.888	10.3	7.49
0.936	0.823	0.884	0.878	6.17	6.24
0.965	0.92	0.91	0.802	13.3	6.42
0.958	0.883	0.907	0.921	9.25	7.01
0.928	0.85	0.892	0.867	15	6.51
0.865	0.889	0.941	0.827	14.6	10.9
0.905	0.819	0.976	0.878	6.8	6.55
0.978	0.805	0.87	0.834	10.7	6.13
0.97	0.826	0.966	0.853	11.1	7.63
0.843	0.827	0.814	0.805	11.2	6.07
0.97	0.829	0.829	0.837	8.62	9.41
0.884	0.817	0.823	0.81	6.16	6.71
0.91	0.924	0.946	0.882	13.6	6.54
0.907	0.866	0.895	0.84	13.3	8.86
0.892	0.814	0.983	0.9	7.24	7.14
0.941	0.857	0.93	0.841	6.05	7.89
0.976	0.807	0.985	0.867	8.94	6.41
0.966	0.844	0.971	0.831	8.36	6.54
0.87	0.888	0.847	0.89	9.02	6.22
0.814	0.878	0.984	0.802	10	6.97
0.829	0.802	0.858	0.863	8.39	7.27
0.946	0.921	0.862	0.843	6.75	8.93
0.823	0.867	0.929	0.815	6.85	7.43
0.895	0.827	0.824	0.812	12.3	9.47
0.983	0.878	0.868	0.807	8.76	6.1
0.93	0.834	0.822	0.897	9.58	7.5
0.985	0.805	0.884	0.819	9.74	6.9
0.971	0.853	0.938	0.826	8.85	7.33
0.847	0.837	0.944	0.813	9.51	9.01
0.858	0.81	0.977	0.834	12.3	6.7
0.984	0.882	0.831	0.837	8.94	6.06
0.862	0.84	0.975	0.817	7.16	6.8
0.824	0.9	0.825	0.813	12.8	6.7
0.929	0.841	0.969	0.851	7.35	7.24
0.868	0.867	0.817	0.946	11.8	6.8
0.822	0.831	0.989	0.804	7.9	8.73
0.884	0.89	0.827	0.825	6.8	6.63
0.938	0.802	0.812	0.842	11.2	8.92
0.944	0.863	0.884	0.805	8.78	7.62
0.977	0.843	0.926	0.871	8.75	11.4
0.831	0.815	0.837	0.87	8.87	6.35
0.975	0.812	0.948	0.814	9.33	6.23
0.825	0.807	0.827	0.814	12.9	6.93
0.969	0.897	0.94	0.817	8.08	11.9
0.989	0.819	0.928	0.8	9.95	8.63
0.827	0.826	0.843	0.883	9.13	6.17
0.817	0.813	0.878	0.812	8.17	7.35
0.812	0.834	0.843	0.814	8.77	8.87
0.926	0.837	0.801	0.825	9.3	9.35
0.884	0.817	0.864	0.802	10.5	7.36
0.837	0.813	0.936	0.844	7.7	8.04
0.948	0.851	0.971	0.839	12	7.86
0.94	0.946	0.819	0.862	10.2	6.31
0.827	0.804	0.812	0.812	10.5	8.84
0.928	0.825	0.934	0.812	13	9.56
0.843	0.842	0.884	0.832	9.07	9.06
0.878	0.805	0.979	0.846	9.2	7.91
0.801	0.871	0.884	0.802	10.4	6.18
0.843	0.87	0.925	0.821	6.18	8.52
0.864	0.814	0.804	0.885	11.2	6.08
0.936	0.814	0.895	0.878	7.11	9.18
0.971	0.817	0.892	0.874	9.97	8.79
0.819	0.8	0.987	0.814	13.7	6.38
0.812	0.883	0.829	0.825	9.86	6.76
0.934	0.812	0.849	0.89	9.91	6.5
0.884	0.814	0.886	0.878	7.12	7.22
0.979	0.825	0.98	0.823	8.84	9.31
0.884	0.802	0.981	0.839	7.44	7.53
0.925	0.844	0.816	0.808	9.34	7.36
0.804	0.839	0.909	0.852	13.3	8.96
0.895	0.862	0.945	0.801	10.3	11.2
0.892	0.812	0.879	0.875	10.3	6.58
0.987	0.812	0.848	0.826	14.5	6.82
0.849	0.832	0.803	0.805	10.6	6.66
0.829	0.846	0.953	0.86	13.4	6.2
0.886	0.802	0.976	0.858	12.7	7.41
0.98	0.821	0.913	0.804	6.4	7.42
0.981	0.885	0.929	0.825	8.21	6.16
0.816	0.878	0.909	0.802	6.22	8.48
0.909	0.874	0.948	0.809	10.4	6.63
0.945	0.814	0.94	0.887	6.34	6.04
0.848	0.825	0.81	0.84	7.63	7.69
0.879	0.89	0.805	0.88	8.78	8.75
0.803	0.878	0.925	0.81	8.97	10.6
0.953	0.823	0.812	0.817	10.9	10.2
0.913	0.839	0.936	0.83	8	8.05
0.976	0.808	0.935	0.908	10.1	6.62
0.929	0.852	0.829	0.818	14.9	6.17
0.909	0.801	0.893	0.825	11.5	6.79
0.948	0.875	0.824	0.837	10.5	8.66
0.94	0.826	0.879	0.862	11.7	6.48
0.81	0.805	0.829	0.827	9.28	7.08
0.805	0.86	0.896	0.827	14.6	9.75
0.812	0.858	0.988	0.882	6.7	6
0.925	0.804	0.913	0.829	12.3	12.2
0.936	0.825	0.922	0.844	10	13.1
0.935	0.802	0.828	0.826	11.2	9.5
0.829	0.809	0.825	0.88	9.06	8.8
0.824	0.887	0.983	0.81	8.45	6.98
0.893	0.84	0.854	0.801	7.36	9.37
0.879	0.88	0.947	0.823	7.34	6.05
0.829	0.81	0.839	0.814	7.42	6
0.896	0.817	0.839	0.84	9.49	6.87
0.988	0.83	0.894	0.84	9.4	6.92
0.913	0.908	0.928	0.856	13.6	6.22
0.922	0.818	0.944	0.812	12.6	7.53
0.828	0.837	0.826	0.806	12.1	8.23
0.825	0.825	0.891	0.923	7.6	6.52
0.983	0.862	0.955	0.827	10.3	6.28
0.854	0.827	0.835	0.833	10.9	7
0.947	0.827	0.946	0.821	6.14	8.51
0.839	0.882	0.833	0.819	8.36	9.58
0.839	0.829	0.849	0.886	8.8	6.83
0.894	0.844	0.96	0.897	10.9	7.89
0.928	0.826	0.932	0.804	8.3	6.96
0.944	0.88	0.916	0.802	10.9	6.16
0.826	0.81	0.833	0.825	10.1	10.2
0.891	0.801	0.897	0.825	11.9	7.41
0.955	0.823	0.811	0.811	11.9	9.4
0.835	0.814	0.811	0.883	9.64	8.11
0.946	0.84	0.886	0.845	10.9	8.43
0.833	0.84	0.876	0.805	6.69	8.92
0.849	0.856	0.913	0.915	7.65	7.49
0.96	0.812	0.93	0.836	7.83	7.9
[truncated: 37,752 more rows]

## Sheet: STAT3
CiiiDER Peak Score	CiiiDER Background Score	TRANSFAC Peak Score	TRANSFAC Background Score	Clover Peak Score	Clover Background Score
0.935	0.804	0.902	0.867	8.05	7.02
0.817	0.838	0.982	0.846	9.15	7.31
0.894	0.899	0.971	0.846	7.75	7.05
0.872	0.871	0.898	0.894	6.47	6.04
0.814	0.809	0.89	0.817	6.44	7.01
0.951	0.859	0.866	0.851	6.89	7.54
0.947	0.817	0.938	0.845	6.22	8.55
0.805	0.894	0.822	0.852	6.1	10.1
0.811	0.829	0.813	0.812	8.78	6.26
0.802	0.943	0.818	0.89	9.33	8.59
0.824	0.811	0.946	0.82	7.05	6.53
0.824	0.844	0.857	0.933	9.16	6.98
0.81	0.855	0.967	0.899	9.3	6.7
0.908	0.918	0.988	0.818	7.71	9.8
0.932	0.827	0.984	0.8	8.78	6.09
0.856	0.919	0.969	0.815	7.78	6.48
0.835	0.881	0.98	0.902	8.83	6.19
0.849	0.828	0.968	0.801	7.87	7.68
0.837	0.897	0.967	0.819	10.8	6.52
0.858	0.84	0.99	0.877	11	7.78
0.968	0.899	0.89	0.844	9.38	6.48
0.883	0.83	0.82	0.842	8.24	6.45
0.846	0.932	0.961	0.845	7.43	8.88
0.945	0.802	0.954	0.802	7.15	7.94
0.909	0.818	0.819	0.875	6.07	7
0.95	0.883	0.986	0.956	7.53	6.67
0.957	0.848	0.972	0.839	8.45	6.59
0.852	0.848	0.837	0.882	6.72	8.82
0.935	0.806	0.842	0.811	6.95	6.27
0.882	0.873	0.855	0.854	9.28	7.81
0.915	0.844	0.921	0.839	7.12	6.56
0.873	0.843	0.852	0.823	7.7	8.81
0.984	0.859	0.927	0.879	6.55	6.47
0.977	0.85	0.822	0.888	7.98	6.02
0.98	0.807	0.892	0.808	6.96	6.41
0.978	0.815	0.828	0.862	6.47	9.51
0.925	0.808	0.821	0.944	7.05	11.1
0.87	0.838	0.947	0.852	7.66	6.54
0.897	0.874	0.865	0.851	7.04	10.9
0.901	0.889	0.817	0.839	10.2	7.38
0.875	0.82	0.819	0.851	6.06	8.16
0.88	0.836	0.835	0.859	6.98	7.23
0.885	0.803	0.967	0.843	9.28	7.46
0.96	0.836	0.816	0.801	6.78	7.46
0.824	0.856	0.836	0.847	6.32	6.55
0.869	0.804	0.807	0.813	6.19	12.6
0.865	0.847	0.862	0.806	9.73	8.32
0.941	0.921	0.855	0.82	7.14	6.56
0.954	0.822	0.848	0.843	9.98	6
0.889	0.821	0.944	0.852	10.8	6.1
0.939	0.837	0.896	0.842	10	6.19
0.8	0.962	0.843	0.823	7.99	7.03
0.8	0.808	0.874	0.819	7.74	8.19
0.916	0.813	0.944	0.854	8.05	6.39
0.923	0.863	0.814	0.807	9.05	6.32
0.93	0.808	0.853	0.835	7.08	6.47
0.928	0.816	0.832	0.928	11.3	6.83
0.807	0.907	0.927	0.888	7.73	8.79
0.886	0.806	0.87	0.814	6.46	8.68
0.895	0.813	0.883	0.837	11	6.14
0.96	0.85	0.887	0.869	8.75	7.59
0.956	0.84	0.949	0.899	6.34	9.22
0.989	0.804	0.909	0.83	10.2	6.52
0.976	0.899	0.956	0.812	11	6
0.904	0.936	0.902	0.816	8.54	7.18
0.968	0.814	0.827	0.803	11.5	6.37
0.851	0.872	0.87	0.887	8.47	9.55
0.858	0.873	0.888	0.84	6.58	7.59
0.958	0.876	0.96	0.828	6.45	6.07
0.937	0.915	0.957	0.822	7.08	8.25
0.91	0.888	0.954	0.851	11	7.16
0.852	0.861	0.85	0.921	9.13	8.31
0.875	0.868	0.926	0.926	7.21	10.3
0.821	0.808	0.976	0.903	8.37	7.04
0.96	0.867	0.966	0.805	6.47	6.34
0.874	0.874	0.921	0.869	9.07	7.55
0.961	0.948	0.818	0.877	6.41	6.38
0.801	0.949	0.851	0.842	6.01	9.67
0.895	0.955	0.881	0.901	8.64	9.54
0.933	0.841	0.964	0.841	10.3	8.23
0.929	0.802	0.883	0.899	6.6	6.8
0.973	0.865	0.834	0.813	7.49	6.39
0.845	0.808	0.845	0.823	8.07	6.95
0.99	0.847	0.881	0.876	8.93	7.18
0.904	0.818	0.987	0.802	10.9	7.46
0.955	0.844	0.973	0.831	10.9	6.9
0.859	0.812	0.858	0.843	8.62	6.03
0.923	0.838	0.842	0.878	9.41	7.88
0.933	0.815	0.978	0.821	7.71	6.95
0.935	0.81	0.99	0.823	7.27	7.11
0.924	0.841	0.867	0.885	10.9	7.47
0.81	0.804	0.955	0.827	6.44	6.34
0.884	0.814	0.954	0.881	9.51	7.01
0.807	0.827	0.93	0.919	9.04	6.49
0.856	0.953	0.811	0.833	10.8	8.09
0.823	0.811	0.838	0.825	9.99	6.58
0.832	0.821	0.801	0.838	6.15	7.21
0.888	0.879	0.906	0.809	7.28	6.5
0.969	0.933	0.942	0.809	6.96	7.17
0.983	0.904	0.951	0.945	7.51	7.55
0.978	0.864	0.866	0.846	6.21	6.73
0.855	0.89	0.875	0.825	6.59	6.15
0.855	0.856	0.836	0.925	6.37	7.33
0.817	0.834	0.889	0.853	8.78	10
0.913	0.837	0.863	0.889	10.9	6.14
0.993	0.859	0.987	0.819	7.93	7.45
0.963	0.808	0.965	0.912	8.78	9.06
0.903	0.903	0.822	0.829	10.1	7.31
0.944	0.82	0.828	0.894	10.6	6.65
0.951	0.854	0.902	0.825	11.6	7.05
0.859	0.807	0.918	0.829	11.3	7.13
0.846	0.819	0.864	0.847	8.6	6.53
0.941	0.875	0.833	0.806	6.2	7.59
0.833	0.953	0.954	0.84	8.74	6.24
0.934	0.928	0.94	0.801	7.71	6.29
0.807	0.894	0.962	0.968	10.6	7.23
0.818	0.825	0.984	0.804	9.7	7.59
0.866	0.869	0.971	0.888	9.68	6.82
0.959	0.903	0.89	0.892	7.91	7.47
0.931	0.824	0.985	0.852	6.83	7.07
0.863	0.842	0.966	0.841	9.94	7.45
0.984	0.884	0.863	0.826	8.53	8.28
0.818	0.9	0.81	0.893	11.3	7.13
0.824	0.81	0.807	0.852	10.9	7.13
0.981	0.872	0.905	0.942	11.4	6.51
0.919	0.925	0.818	0.855	9.81	6.27
0.869	0.801	0.87	0.855	7.59	7.58
0.856	0.813	0.89	0.801	8.55	6.95
0.838	0.825	0.84	0.943	7.59	6.17
0.871	0.851	0.842	0.824	7.69	6.38
0.956	0.822	0.904	0.809	6.25	6.08
0.984	0.834	0.802	0.806	8.92	6.87
0.978	0.809	0.822	0.874	7.82	6.01
0.864	0.821	0.804	0.863	8.92	9.12
0.818	0.804	0.868	0.871	6.97	6.23
0.984	0.805	0.889	0.81	9.16	6.33
0.985	0.807	0.956	0.811	9.96	6.55
0.806	0.806	0.904	0.851	12.2	9.73
0.974	0.864	0.984	0.974	6.56	7.73
0.954	0.82	0.972	0.985	6.66	6.92
0.843	0.833	0.987	0.871	6.72	6.68
0.99	0.877	0.973	0.838	6.14	6.96
0.968	0.803	0.853	0.839	7.62	8.34
0.889	0.838	0.891	0.891	10.7	8.53
0.932	0.852	0.851	0.915	6.58	8.54
0.821	0.817	0.924	0.876	6.44	11.1
0.857	0.842	0.873	0.804	6.48	10.2
0.903	0.889	0.845	0.856	8.13	6.91
0.912	0.802	0.805	0.865	8.04	6.86
0.817	0.819	0.906	0.82	8.54	7.62
0.983	0.856	0.872	0.962	7.23	10.1
0.971	0.855	0.857	0.837	7.71	6.35
0.869	0.806	0.859	0.872	8.02	8.63
0.959	0.827	0.817	0.921	7.03	6.32
0.952	0.888	0.843	0.841	10.8	10.3
0.947	0.851	0.912	0.866	6.06	6.32
0.901	0.883	0.97	0.855	8.76	6.03
0.808	0.983	0.815	0.856	11.3	6.39
0.843	0.97	0.852	0.847	9.83	7.84
0.936	0.871	0.958	0.862	9.21	7.94
0.811	0.841	0.886	0.801	8.38	7.18
0.872	0.813	0.973	0.813	7.27	7.38
0.896	0.813	0.989	0.828	10.7	6.27
0.988	0.806	0.986	0.822	10.5	6.34
0.966	0.89	0.977	0.87	11.3	8.62
0.917	0.845	0.824	0.815	6.52	7.08
0.933	0.869	0.903	0.858	6.75	6.26
0.849	0.924	0.947	0.817	9.43	7.11
0.951	0.811	0.871	0.907	9.65	6.95
0.875	0.851	0.814	0.899	8.17	7
0.972	0.843	0.892	0.876	8.96	6.58
0.984	0.878	0.911	0.805	6.02	6.24
0.842	0.916	0.862	0.842	7.19	6.52
0.88	0.817	0.838	0.933	11.4	6.48
0.881	0.899	0.84	0.827	7.47	8.02
0.912	0.835	0.903	0.807	9.95	6.81
0.953	0.805	0.929	0.894	10.7	9.21
0.855	0.903	0.862	0.928	7.17	7.24
0.94	0.805	0.836	0.955	6.22	6.53
0.873	0.914	0.882	0.841	8.07	7.56
0.903	0.878	0.959	0.838	11.3	7.6
0.947	0.81	0.867	0.843	8.55	6.4
0.873	0.923	0.954	0.826	8.05	7.29
0.871	0.84	0.929	0.889	6.24	7.87
0.921	0.83	0.877	0.825	8.6	6.94
0.931	0.817	0.982	0.883	6.41	8.24
0.91	0.847	0.969	0.841	7.04	7.86
0.903	0.811	0.83	0.843	8.81	7.13
0.972	0.85	0.991	0.838	9.35	8.29
0.991	0.899	0.98	0.863	9.49	6.14
0.829	0.841	0.845	0.85	9.88	8.46
0.881	0.808	0.965	0.838	8.19	7.08
0.858	0.817	0.813	0.879	6.94	8.44
0.835	0.846	0.952	0.811	9.28	8.93
0.955	0.829	0.872	0.937	7.58	7.57
0.944	0.822	0.828	0.848	8.74	6.01
0.804	0.824	0.897	0.842	7.75	6.85
0.809	0.809	0.936	0.864	6.06	6.01
0.912	0.871	0.827	0.888	6.91	10.8
0.891	0.837	0.944	0.809	6.45	10.9
0.948	0.839	0.854	0.809	6.22	7.91
0.824	0.824	0.801	0.808	7.83	6.47
0.962	0.84	0.897	0.811	9.73	7.08
0.835	0.858	0.932	0.825	7.6	6.62
0.968	0.809	0.867	0.851	9.33	6.17
0.981	0.808	0.854	0.843	7.87	8.8
0.894	0.838	0.857	0.838	7.48	6.01
0.892	0.89	0.857	0.853	11.7	6.18
0.81	0.868	0.915	0.85	8.79	6.25
0.951	0.801	0.823	0.945	6.16	7.94
0.829	0.801	0.966	0.855	10.5	7.36
0.914	0.82	0.984	0.886	9.11	6.43
0.942	0.812	0.924	0.809	8.8	6.14
0.984	0.828	0.817	0.808	9.48	6.4
0.976	0.927	0.948	0.845	7.02	6.53
0.813	0.895	0.955	0.846	8.9	6.92
0.818	0.813	0.931	0.89	6.2	6.31
0.913	0.841	0.862	0.87	8.49	8.05
0.911	0.839	0.861	0.866	7.84	6.06
0.952	0.928	0.889	0.839	11.1	6.41
0.925	0.859	0.859	0.805	8.87	7.79
0.963	0.803	0.904	0.825	7.02	6.56
0.992	0.824	0.818	0.878	6.45	9
0.939	0.837	0.848	0.844	6.06	6.54
0.828	0.825	0.842	0.811	7.18	6.27
0.986	0.826	0.839	0.873	12.2	12
0.823	0.89	0.96	0.81	9.25	7.11
0.974	0.842	0.82	0.919	6.69	10.4
0.981	0.899	0.912	0.943	7.44	10
0.971	0.889	0.905	0.913	9.14	6.06
0.963	0.883	0.897	0.907	9.8	8.85
0.987	0.89	0.871	0.806	10.1	7.59
0.847	0.842	0.811	0.826	9.88	6.55
0.861	0.878	0.884	0.898	8.33	6.32
0.889	0.833	0.949	0.911	7.1	9.66
0.87	0.851	0.926	0.903	9.84	8.46
0.87	0.862	0.934	0.804	7.33	6.12
0.983	0.847	0.801	0.863	8.71	6.06
0.977	0.944	0.902	0.871	6.23	6.41
0.928	0.929	0.823	0.886	9.22	6.78
0.925	0.838	0.859	0.816	7.22	7.98
0.815	0.824	0.957	0.805	8.92	7.28
0.903	0.803	0.912	0.874	7.69	6.46
0.867	0.863	0.841	0.819	6.07	8.16
0.881	0.912	0.984	0.83	6.71	6.71
0.93	0.807	0.969	0.848	9.37	6.05
0.884	0.834	0.955	0.805	8.23	6.02
0.842	0.901	0.874	0.84	9	6.62
0.942	0.82	0.839	0.937	7.36	6.04
0.96	0.808	0.95	0.933	6.21	8.21
0.926	0.858	0.856	0.8	10.1	6.96
0.812	0.815	0.839	0.883	7.66	9.72
0.801	0.804	0.815	0.83	8.36
0.977	0.859	0.936	0.849	6.13
0.97	0.831	0.814	0.813	7.64
0.821	0.809	0.976	0.833	8.49
0.801	0.821	0.987	0.819	6.93
0.839	0.828	0.864	0.859	8.05
0.889	0.844	0.819	0.844	8.78
0.906	0.814	0.961	0.849	11
0.883	0.851	0.871	0.801	6.54
0.878	0.803	0.807	0.85	8.05
0.954	0.817	0.845	0.856	9.37
0.957	0.894	0.917	0.81	7.88
0.955	0.849	0.88	0.812	11.3
0.956	0.813	0.857	0.948	8.7
0.955	0.81	0.98	0.847	8.53
0.914	0.822	0.97	0.81	8.25
0.947	0.838	0.911	0.856	9.73
0.899	0.849	0.858	0.853	6.95
0.838	0.812	0.817	0.841	8.41
0.801	0.856	0.834	0.814	8.35
0.93	0.859	0.842	0.843	10.2
0.808	0.898	0.849	0.815	6.8
0.89	0.834	0.828	0.81	7.4
0.832	0.832	0.854	0.918	7.29
0.985	0.836	0.987	0.808	8.7
0.974	0.886	0.965	0.814	10.6
0.811	0.918	0.981	0.872	11.3
0.808	0.804	0.976	0.949	10.8
0.886	0.816	0.93	0.846	10.3
0.961	0.805	0.825	0.813	6.13
0.976	0.82	0.872	0.89	10.7
0.979	0.881	0.947	0.874	9.77
0.896	0.893	0.86	0.814	9.51
0.854	0.905	0.827	0.81	7.71
0.873	0.854	0.933	0.82	9.25
0.951	0.941	0.899	0.818	11.5
0.865	0.886	0.882	0.909	9.95
0.947	0.871	0.903	0.809	9.56
0.821	0.952	0.884	0.838	9.64
0.839	0.815	0.906	0.808	7.58
0.95	0.854	0.924	0.859	9.33
0.874	0.911	0.956	0.904	8.12
0.802	0.837	0.951	0.842	9.39
0.97	0.874	0.95	0.851	8.24
0.89	0.808	0.878	0.812	10.6
0.989	0.809	0.927	0.804	9.32
0.966	0.85	0.908	0.861	8.98
0.811	0.812	0.863	0.85	8.79
0.9	0.814	0.841	0.802	9.82
0.83	0.876	0.909	0.822	8.86
0.95	0.893	0.837	0.843	6.99
0.812	0.815	0.876	0.861	9.66
0.977	0.848	0.856	0.812	9.49
0.984	0.812	0.851	0.889	10
0.949	0.854	0.894	0.825	12.4
0.99	0.928	0.848	0.844	8.87
0.972	0.921	0.847	0.836	6.92
0.953	0.876	0.849	0.848	6.13
0.968	0.926	0.992	0.815	6.07
0.984	0.814	0.97	0.869	8.65
0.933	0.819	0.862	0.845	9.37
0.818	0.815	0.817	0.885	11.6
0.826	0.828	0.812	0.848	7.48
0.897	0.888	0.912	0.918	6.34
0.806	0.831	0.909	0.924	8.74
0.934	0.978	0.968	0.871	8.78
0.844	0.974	0.858	0.835	8.16
0.922	0.802	0.899	0.916	6.54
0.811	0.888	0.915	0.84	6.23
0.873	0.921	0.963	0.835	7.22
0.836	0.845	0.813	0.804	10.1
0.965	0.821	0.862	0.815	10.3
0.858	0.845	0.839	0.816	11
0.815	0.855	0.866	0.846	10
0.864	0.82	0.842	0.86	10.2
0.833	0.823	0.969	0.863	7.16
0.922	0.811	0.982	0.853	7.83
0.909	0.852	0.94	0.888	7.41
0.828	0.937	0.803	0.888	6.33
0.956	0.813	0.893	0.813	9.59
0.886	0.87	0.949	0.835	7.97
0.855	0.83	0.882	0.901	8.12
0.984	0.861	0.93	0.868	8.01
0.977	0.943	0.813	0.88	11.1
0.823	0.889	0.859	0.809	8.74
0.946	0.853	0.95	0.838	6.99
0.951	0.814	0.812	0.809	9.15
0.854	0.813	0.916	0.953	10.7
0.965	0.852	0.808	0.884	7.1
0.813	0.903	0.872	0.882	9.28
0.92	0.911	0.942	0.922	9.4
0.941	0.813	0.939	0.946	9.24
0.862	0.918	0.863	0.87	6.41
0.815	0.832	0.885	0.856	9.72
0.94	0.849	0.99	0.82	12.2
0.903	0.84	0.968	0.821	11.6
0.937	0.848	0.841	0.821	9.22
0.878	0.842	0.903	0.827	10.5
0.89	0.842	0.812	0.807	9.85
0.866	0.888	0.905	0.805	8.82
0.964	0.825	0.929	0.809	8.8
0.991	0.854	0.975	0.899	12
0.868	0.838	0.983	0.84	8.33
0.958	0.818	0.975	0.813	8.82
0.916	0.805	0.878	0.833	6.8
0.968	0.8	0.807	0.879	8.28
0.99	0.823	0.949	0.944	6.91
0.948	0.805	0.891	0.863	6.96
0.989	0.82	0.81	0.805	6.59
0.897	0.819	0.825	0.82	6.09
0.974	0.856	0.958	0.815	6.57
0.925	0.893	0.923	0.801	9.66
0.812	0.86	0.842	0.813	7.19
0.944	0.942	0.91	0.885	9.52
0.947	0.845	0.826	0.832	8.03
0.905	0.871	0.806	0.926	11.1
0.993	0.826	0.897	0.876	10.2
0.973	0.852	0.973	0.805	7.99
0.905	0.814	0.993	0.817	7.03
0.954	0.899	0.875	0.811	9.12
0.983	0.933	0.889	0.878	6.18
0.968	0.801	0.906	0.868	7.86
0.843	0.856	0.814	0.914	9.73
0.889	0.955	0.951	0.811	11.3
0.849	0.806	0.851	0.925	8.18
0.931	0.817	0.857	0.928	6.12
0.869	0.845	0.903	0.836	6.06
0.851	0.829	0.941	0.804	8.35
0.948	0.925	0.982	0.873	8.68
0.887	0.809	0.909	0.832	7.72
0.855	0.88	0.968	0.846	11.3
0.989	0.864	0.898	0.838	8.82
0.909	0.847	0.804	0.885	6.11
0.973	0.865	0.892	0.892	9.27
0.888	0.888	0.923	0.804	9.58
0.809	0.818	0.93	0.833	9.2
0.947	0.949	0.932	0.871	9.43
0.842	0.886	0.851	0.836	10.8
0.984	0.821	0.836	0.803	10.2
0.968	0.883	0.899	0.804	8.85
0.862	0.825	0.949	0.881	7.84
0.884	0.812	0.956	0.828	7.53
0.894	0.82	0.959	0.8	11.8
0.857	0.853	0.965	0.809	7.68
0.882	0.856	0.972	0.888	6.07
0.836	0.81	0.978	0.812	6.57
0.823	0.884	0.991	0.82	9.25
0.955	0.812	0.967	0.849	7.99
0.805	0.932	0.969	0.848	9.17
0.817	0.802	0.98	0.856	6.05
0.959	0.806	0.956	0.811	8.24
0.879	0.84	0.801	0.868	8.26
0.895	0.844	0.932	0.941	9.43
0.967	0.803	0.806	0.854	8.11
0.993	0.886	0.877	0.853	8.28
0.842	0.818	0.896	0.817	6.71
0.807	0.833	0.827	0.836	6.09
0.909	0.847	0.811	0.813	8.37
0.827	0.894	0.974	0.823	9.57
0.805	0.877	0.985	0.801	6.68
0.857	0.864	0.809	0.859	11
0.821	0.888	0.884	0.921	10.2
0.821	0.802	0.808	0.843	9.51
0.976	0.875	0.904	0.811	9.96
0.981	0.937	0.976	0.837	9.91
0.889	0.8	0.984	0.84	6.68
0.845	0.811	0.964	0.809	7.65
0.964	0.848	0.808	0.808	10.7
0.812	0.826	0.844	0.838	11.4
0.894	0.898	0.82	0.943	8.25
0.891	0.82	0.956	0.876	9.36
0.819	0.824	0.817	0.84	8.61
0.821	0.839	0.888	0.812	11.7
0.923	0.843	0.982	0.828	7.48
0.892	0.842	0.976	0.812	7.47
0.844	0.825	0.823	0.9	7.99
0.985	0.875	0.887	0.844	8.06
0.974	0.818	0.959	0.841	10.5
0.94	0.814	0.896	0.841	11
0.91	0.866	0.905	0.836	10.5
0.827	0.945	0.954	0.895	7.19
0.902	0.867	0.919	0.904	7.17
0.813	0.802	0.807	0.806	9.05
0.976	0.975	0.919	0.919	6.14
0.98	0.984	0.969	0.803	7.05
0.895	0.835	0.953	0.802	8.15
0.81	0.809	0.927	0.889	8.08
0.966	0.868	0.818	0.84	7.07
0.863	0.858	0.848	0.814	6.5
0.985	0.885	0.858	0.885	6.16
0.819	0.821	0.927	0.828	10.3
0.979	0.863	0.819	0.849	10.4
0.975	0.909	0.843	0.812	6.74
0.929	0.841	0.964	0.842	10.8
0.822	0.8	0.968	0.888	6.73
0.836	0.877	0.984	0.863	6.04
0.814	0.809	0.952	0.801	6.99
0.932	0.87	0.839	0.873	6.55
0.815	0.85	0.947	0.82	6.44
0.815	0.88	0.846	0.819	8.83
0.891	0.861	0.816	0.951	9.01
0.85	0.886	0.861	0.815	9.31
0.871	0.871	0.963	0.844	7.59
0.968	0.804	0.987	0.85	8.21
0.98	0.826	0.846	0.886	6.23
0.965	0.899	0.954	0.821	9.95
0.979	0.815	0.938	0.841	6.65
0.954	0.951	0.904	0.846	6.65
0.851	0.872	0.814	0.891	10.5
0.958	0.843	0.964	0.856	9.18
0.972	0.9	0.955	0.803	7.44
0.981	0.888	0.955	0.928	10.4
0.855	0.811	0.992	0.82	8.73
0.972	0.852	0.97	0.897	8.52
0.983	0.8	0.801	0.807	11.4
0.863	0.861	0.817	0.916	8.66
0.905	0.823	0.844	0.839	6.08
0.927	0.85	0.868	0.837	6.98
0.964	0.832	0.878	0.838	8.47
0.988	0.838	0.877	0.818	11.4
0.954	0.844	0.874	0.949	10.3
0.826	0.888	0.971	0.883	7.57
0.836	0.946	0.987	0.858	10
0.893	0.846	0.846	0.885	8.22
0.977	0.849	0.953	0.889	8.27
0.987	0.878	0.847	0.899	7.51
0.841	0.828	0.958	0.827	8.04
0.909	0.849	0.823	0.884	8.6
0.842	0.809	0.805	0.802	8.6
0.813	0.903	0.898	0.845	6.54
0.816	0.869	0.979	0.841	6.89
0.852	0.81	0.97	0.802	8.55
0.821	0.856	0.933	0.843	9.14
0.877	0.901	0.872	0.97	6.43
0.883	0.891	0.87	0.983	6.66
0.864	0.814	0.807	0.802	7.32
0.845	0.841	0.965	0.917	6.03
0.928	0.866	0.986	0.806	8.09
0.966	0.847	0.809	0.875	8.89
0.862	0.849	0.851	0.898	7.22
0.968	0.968	0.975	0.955	7.35
0.955	0.888	0.989	0.856	8.11
0.929	0.846	0.976	0.831	6.33
0.976	0.827	0.959	0.836	12.1
0.989	0.825	0.91	0.803	8.17
0.833	0.946	0.875	0.877	6.64
0.872	0.805	0.808	0.811	10.3
0.858	0.827	0.838	0.89	6.32
0.858	0.847	0.865	0.856	8.18
0.805	0.801	0.801	0.946	11
0.916	0.862	0.825	0.832	10
0.948	0.888	0.919	0.843	8.47
0.841	0.844	0.822	0.808	9.98
0.952	0.878	0.852	0.85	9.11
0.895	0.804	0.811	0.817	7
0.969	0.801	0.857	0.84	9.69
0.967	0.861	0.911	0.838	9.7
0.967	0.83	0.901	0.821	8.89
0.808	0.836	0.841	0.809	8.21
0.99	0.877	0.863	0.813	8.17
0.977	0.93	0.97	0.871	8.8
0.969	0.856	0.986	0.805	11.3
0.984	0.833	0.953	0.889	6.36
0.888	0.853	0.903	0.816	10.7
0.858	0.888	0.889	0.817	9.97
0.86	0.823	0.974	0.802	6.69
0.811	0.863	0.988	0.813	9.08
0.87	0.829	0.957	0.82	8.8
0.949	0.882	0.808	0.936	10
0.82	0.83	0.83	0.899	8.9
0.858	0.831	0.956	0.834	9.99
0.903	0.834	0.836	0.821	7.26
0.99	0.944	0.965	0.812	9.82
0.968	0.826	0.858	0.952	9.77
0.846	0.925	0.971	0.812	8.65
0.814	0.956	0.987	0.849	11.2
0.871	0.924	0.984	0.905	7.47
0.87	0.818	0.971	0.878	7.83
0.97	0.819	0.957	0.808	10.3
0.979	0.883	0.979	0.858	6.16
0.862	0.841	0.969	0.828	9.99
0.868	0.841	0.864	0.821	9.49
0.882	0.803	0.972	0.841	10.3
0.843	0.811	0.99	0.818	9.44
0.944	0.81	0.984	0.833	11.1
0.971	0.919	0.972	0.947	10.3
0.984	0.816	0.914	0.847	6.76
0.925	0.813	0.865	0.859	8.33
0.876	0.841	0.968	0.846	11.3
0.824	0.891	0.846	0.888	7.1
0.982	0.827	0.899	0.884	7.22
0.974	0.837	0.925	0.811	8.57
0.932	0.818	0.87	0.932	9.82
0.888	0.8	0.855	0.929	9.7
0.882	0.835	0.965	0.864	6.02
0.986	0.805	0.862	0.826	7.75
0.98	0.84	0.975	0.829	8.23
0.862	0.937	0.979	0.804	9.39
0.813	0.838	0.978	0.803	7.04
0.892	0.813	0.984	0.803	7.77
0.876	0.825	0.916	0.83	7.32
0.89	0.889	0.91	0.852	10.2
0.839	0.87	0.879	0.81	6.01
0.807	0.84	0.895	0.809	6.93
0.886	0.81	0.977	0.895	6.97
0.941	0.917	0.989	0.835	6.92
0.87	0.902	0.808	0.899	9.41
0.871	0.801	0.802	0.859	9.27
0.877	0.868	0.902	0.901	10.5
0.843	0.843	0.841	0.834	9.31
0.959	0.802	0.837	0.951	8.67
0.954	0.87	0.905	0.923	6.24
0.81	0.833	0.886	0.804	10.9
0.826	0.852	0.801	0.821	6.35
0.813	0.892	0.937	0.824	7.43
0.89	0.843	0.889	0.84	8.45
0.889	0.823	0.956	0.85	8.4
0.971	0.811	0.949	0.881	9.73
0.973	0.879	0.859	0.877	11.1
0.917	0.944	0.821	0.852	6.45
0.959	0.863	0.897	0.832	7.65
0.892	0.807	0.897	0.901	9.92
0.958	0.869	0.896	0.888	9.04
0.989	0.881	0.852	0.845	10.9
0.969	0.884	0.973	0.826	11
0.807	0.801	0.953	0.821	13.6
0.82	0.845	0.973	0.844	9.68
0.956	0.846	0.98	0.864	10.8
0.817	0.851	0.98	0.849	6.12
0.851	0.985	0.976	0.924	12.5
0.963	0.974	0.825	0.886	6.17
0.845	0.811	0.956	0.815	6.94
0.997	0.82	0.931	0.845	8.88
0.969	0.804	0.929	0.84	6.43
0.874	0.863	0.871	0.832	8.23
0.987	0.886	0.93	0.837	9.66
0.971	0.81	0.987	0.903	6.85
0.961	0.879	0.962	0.85	7.95
0.844	0.823	0.94	0.832	7.31
0.919	0.839	0.951	0.836	8.84
0.866	0.836	0.886	0.862	11.9
0.857	0.803	0.895	0.822	7.19
0.856	0.888	0.897	0.917	6.26
0.896	0.849	0.885	0.831	6.52
0.816	0.817	0.97	0.814	9.42
0.818	0.846	0.985	0.856	11.1
0.848	0.816	0.827	0.871	8.24
0.858	0.805	0.815	0.871	9.26
0.927	0.928	0.903	0.932	9.07
0.896	0.811	0.979	0.81	7.09
0.954	0.848	0.973	0.82	7.11
0.885	0.804	0.908	0.807	6
0.901	0.887	0.838	0.801	7.58
0.924	0.814	0.816	0.889	10.2
0.854	0.901	0.989	0.89	8.56
0.956	0.835	0.979	0.844	6.9
0.948	0.812	0.984	0.918	6.91
0.812	0.839	0.977	0.8	9.18
0.86	0.94	0.956	0.893	6.2
0.893	0.953	0.932	0.834	6.48
0.902	0.812	0.979	0.881	10.7
0.89	0.904	0.992	0.829	6.03
0.949	0.872	0.85	0.843	7.36
0.899	0.819	0.838	0.825	6.54
0.836	0.839	0.897	0.951	6.24
0.817	0.801	0.958	0.904	10.3
0.954	0.819	0.947	0.802	8.29
0.876	0.871	0.996	0.851	6.82
0.873	0.881	0.969	0.808	9.26
0.81	0.891	0.846	0.818	8.64
0.807	0.838	0.813	0.819	6.75
0.92	0.974	0.921	0.903	6.16
0.953	0.983	0.818	0.84	8.13
0.847	0.868	0.822	0.893	6.56
0.857	0.898	0.82	0.881	8.08
0.841	0.949	0.848	0.894	8.05
0.866	0.877	0.837	0.868	7.6
0.846	0.832	0.982	0.89	6.69
0.872	0.84	0.978	0.827	8.69
0.807	0.859	0.801	0.843	6.09
0.933	0.924	0.804	0.842	8.57
0.853	0.833	0.964	0.809	8.45
0.82	0.858	0.879	0.812	10.5
0.821	0.828	0.908	0.94	8.48
0.951	0.883	0.902	0.953	7.36
0.8	0.841	0.922	0.814	6.71
0.84	0.849	0.961	0.885	11.7
0.949	0.87	0.887	0.855	6.83
0.874	0.882	0.949	0.925	6.13
0.923	0.851	0.82	0.872	6.55
0.8	0.852	0.85	0.831	7.47
0.9	0.88	0.802	0.852	8.68
0.967	0.802	0.909	0.889	7.5
0.991	0.888	0.808	0.858	6.41
0.898	0.842	0.822	0.883	6.59
0.97	0.885	0.842	0.89	6.33
0.98	0.848	0.904	0.974	7.06
0.909	0.881	0.828	0.978	7.02
0.903	0.913	0.861	0.837	6.2
0.924	0.82	0.974	0.886	6.81
0.887	0.837	0.986	0.819	8.7
0.885	0.835	0.823	0.924	8.7
0.83	0.917	0.949	0.804	8.65
0.959	0.856	0.889	0.858	9.92
0.862	0.812	0.82	0.837	10.6
0.981	0.84	0.929	0.834	7.01
0.969	0.885	0.849	0.842	6.67
0.969	0.883	0.97	0.805	10.1
0.965	0.858	0.978	0.808	6.98
0.927	0.818	0.922	0.867	7.64
0.801	0.805	0.947	0.825	10.4
0.906	0.862	0.947	0.854	6.32
0.838	0.811	0.846	0.848	11.7
0.944	0.832	0.84	0.841	7.07
0.958	0.838	0.918	0.847	10
0.82	0.812	0.966	0.936	9.66
0.941	0.833	0.948	0.864	9.54
0.974	0.801	0.923	0.983	9.96
0.992	0.837	0.869	0.974	7.14
0.951	0.817	0.983	0.815	7.54
0.854	0.936	0.972	0.804	11.1
0.986	0.846	0.935	0.847	8.97
0.97	0.828	0.962	0.849	10.3
0.806	0.877	0.912	0.829	7.1
0.803	0.815	0.816	0.824	6.81
0.803	0.889	0.801	0.899	10.5
0.802	0.821	0.975	0.84	9.58
0.878	0.82	0.989	0.91	9.95
0.911	0.853	0.824	0.888	8.22
0.938	0.823	0.949	0.865	9.55
0.899	0.885	0.85	0.824	10.6
0.933	0.869	0.827	0.805	8.81
0.827	0.805	0.839	0.869	8.44
0.94	0.809	0.823	0.839	6.36
0.809	0.845	0.804	0.824	6.51
0.945	0.855	0.944	0.804	9.22
0.87	0.801	0.826	0.862	6.88
0.821	0.943	0.981	0.814	8.65
0.85	0.907	0.976	0.877	8.06
0.834	0.85	0.882	0.828	10.4
0.842	0.832	0.868	0.821	10.6
0.928	0.849	0.801	0.875	10.3
0.946	0.889	0.947	0.953	9.93
0.857	0.817	0.938	0.803	12.3
0.904	0.841	0.947	0.82	10
0.942	0.855	0.823	0.832	8.11
0.822	0.839	0.957	0.833	10.6
0.924	0.841	0.909	0.856	11.3
0.802	0.829	0.978	0.849	8.83
0.957	0.809	0.975	0.803	9.04
0.956	0.887	0.89	0.815	8.2
0.898	0.933	0.83	0.838	6.28
0.93	0.923	0.842	0.888	6.27
0.915	0.951	0.894	0.886	9.38
0.821	0.947	0.954	0.846	10.6
0.98	0.816	0.902	0.881	9.9
0.956	0.804	0.939	0.801	6.47
0.969	0.892	0.956	0.861	6.9
0.908	0.895	0.902	0.878	9.18
0.979	0.809	0.902	0.818	6.93
0.854	0.919	0.947	0.817	8.34
0.97	0.805	0.908	0.856	9.95
0.849	0.822	0.9	0.944	7.18
0.898	0.841	0.985	0.834	6.29
0.896	0.856	0.967	0.88	9.77
0.835	0.835	0.844	0.838	7.59
0.888	0.817	0.869	0.861	7.11
0.927	0.84	0.931	0.848	6.25
0.852	0.861	0.949	0.927	14.4
0.847	0.8	0.84	0.887	6.35
0.913	0.819	0.954	0.822	9.21
0.864	0.824	0.849	0.81	10.3
0.841	0.837	0.961	0.817	7.62
0.969	0.881	0.947	0.818	8.8
0.985	0.815	0.819	0.861	8.62
0.904	0.91	0.964	0.841	6.47
0.839	0.945	0.987	0.883	7.53
0.811	0.809	0.903	0.824	6.9
0.807	0.806	0.943	0.861	7.08
0.882	0.901	0.842	0.868	7.41
0.899	0.82	0.951	0.898	7.42
0.831	0.863	0.917	0.928	8.61
0.809	0.832	0.967	0.839	7.2
0.877	0.81	0.829	0.923	8.1
0.932	0.825	0.82	0.852	8.88
0.818	0.81	0.967	0.937	11.3
0.879	0.821	0.961	0.87	10
0.9	0.82	0.901	0.88	8.66
0.832	0.862	0.967	0.802	7.25
0.902	0.889	0.984	0.817	7.56
0.908	0.89	0.89	0.849	7.59
0.972	0.812	0.986	0.84	7.66
0.897	0.846	0.976	0.817	10.3
0.98	0.811	0.846	0.837	6.61
0.814	0.84	0.983	0.814	11
0.812	0.899	0.973	0.928	9.42
0.913	0.874	0.848	0.854	6.73
0.841	0.809	0.802	0.888	8.5
0.974	0.845	0.882	0.861	7.49
0.989	0.833	0.822	0.811	7.38
0.987	0.8	0.962	0.847	8.48
0.966	0.806	0.944	0.824	7.3
0.887	0.817	0.854	0.804	7.1
0.964	0.802	0.986	0.81	11.8
0.969	0.813	0.882	0.822	7.06
0.864	0.813	0.886	0.837	8.38
0.979	0.817	0.803	0.851	8.46
0.818	0.838	0.823	0.846	6.54
0.956	0.888	0.98	0.833	6.89
0.926	0.838	0.976	0.814	7.61
0.971	0.85	0.949	0.813	6.66
0.842	0.894	0.961	0.835	6.66
0.982	0.812	0.84	0.984	9.04
0.851	0.828	0.806	0.975	10
0.887	0.843	0.969	0.869	7
0.83	0.821	0.989	0.811	11
0.987	0.926	0.958	0.911	7.03
0.963	0.885	0.972	0.82	8.87
0.861	0.863	0.984	0.825	11.5
0.816	0.83	0.967	0.883	7.05
0.947	0.842	0.96	0.827	8.97
0.947	0.928	0.963	0.802	9.67
0.86	0.815	0.838	0.818	8.08
0.959	0.885	0.97	0.858	7.64
0.985	0.8	0.985	0.861	7.01
0.962	0.836	0.897	0.891	9.22
0.986	0.839	0.928	0.827	6.44
0.97	0.846	0.843	0.813	12.3
0.817	0.846	0.878	0.814	6.32
0.97	0.846	0.843	0.818	6.21
0.958	0.866	0.803	0.856	9.11
0.876	0.809	0.902	0.833	7.8
0.927	0.852	0.865	0.81	12.1
0.984	0.843	0.998	0.823	10.5
0.974	0.833	0.965	0.806	6.09
0.807	0.872	0.869	0.823	6.36
0.954	0.922	0.99	0.894	11.1
0.86	0.809	0.964	0.874	9.16
0.964	0.843	0.887	0.859	7.77
0.988	0.822	0.883	0.872	7.56
0.862	0.851	0.823	0.817	7.08
0.902	0.825	0.95	0.83	10.7
0.954	0.904	0.897	0.806	11.8
0.906	0.842	0.81	0.888	8.01
0.832	0.823	0.831	0.93	8.75
0.929	0.861	0.855	0.833	9.74
0.942	0.89	0.928	0.812	10.8
0.966	0.874	0.891	0.846	8.1
0.801	0.851	0.814	0.877	8.02
0.814	0.802	0.824	0.836	10.9
0.992	0.846	0.876	0.863	7.22
0.947	0.801	0.925	0.883	10.8
0.838	0.844	0.885	0.847	10.6
0.839	0.847	0.81	0.866	7.27
0.837	0.843	0.884	0.805	9.35
0.934	0.888	0.922	0.87	7.25
0.801	0.84	0.928	0.817	10.5
0.881	0.901	0.802	0.83	10.2
0.916	0.814	0.813	0.823	9.17
0.939	0.829	0.838	0.888	8.64
0.942	0.836	0.981	0.809	9.67
0.897	0.852	0.973	0.82	9.82
0.96	0.853	0.917	0.809	6.33
0.861	0.85	0.891	0.845	9.65
0.957	0.891	0.902	0.809	9.48
0.846	0.846	0.989	0.85	6.41
0.893	0.836	0.965	0.84	9.88
0.88	0.843	0.856	0.838	10.5
0.804	0.831	0.944	0.801	6.13
0.857	0.868	0.978	0.816	8.39
0.973	0.856	0.966	0.818	7.14
0.858	0.876	0.983	0.949	7.27
0.987	0.81	0.974	0.891	8.97
0.977	0.951	0.81	0.901	8.47
0.979	0.84	0.895	0.81	7.93
0.889	0.856	0.972	0.806	11.6
0.858	0.827	0.987	0.872	8.42
0.941	0.804	0.871	0.868	9.24
0.843	0.861	0.974	0.9	9.04
0.968	0.916	0.987	0.863	7.67
0.99	0.858	0.816	0.829	6.18
0.804	0.843	0.804	0.841	8.25
0.801	0.818	0.966	0.828	9.02
0.816	0.871	0.988	0.874	9.46
0.898	0.803	0.953	0.903	7.96
0.954	0.873	0.959	0.82	8.64
0.91	0.8	0.959	0.888	7.89
0.897	0.84	0.815	0.817	8.42
0.93	0.928	0.842	0.813	6.4
0.825	0.885	0.873	0.842	7.05
0.988	0.843	0.876		9.59
0.967	0.804	0.878		8.53
0.955	0.876	0.957		7.3
0.904	0.809	0.844		8.78
0.808	0.838	0.934		7.33
0.903		0.956		7.55
0.987		0.922		10.5
0.976		0.993		6.61
0.986		0.967		7.27
0.854		0.875		7.7
0.874		0.946		8.59
0.978		0.991		8.39
0.97		0.967		8.02
0.987		0.807		10.4
0.973		0.826		6.9
0.973		0.91		9.12
0.983		0.802		7.56
0.92		0.915		7.54
0.872		0.93		10.9
0.983		0.898		8.23
0.97		0.903		10.3
0.883		0.86		9.47
0.951		0.921		10.9
0.951		0.835		7.93
0.99		0.8		7.77
0.967		0.983		10.8
0.871		0.971		9.2
0.93		0.804		7.64
0.879		0.942		6.32
0.968		0.9		10.9
0.983		0.833		8.93
0.848		0.82		9.05
0.977		0.823		9.2
0.99		0.921		8.83
0.98		0.969		8.94
0.973		0.995		7.41
0.87		0.943		8.73
0.872		0.925		6.56
0.857		0.984		6.39
0.867		0.973		7.15
0.919		0.801		11.6
0.954		0.904		6.1
0.923		0.877		9.67
0.817		0.849		6.03
0.822		0.982		6.66
0.807		0.974		6.64
0.921		0.941		7.09
0.823		0.9		8.62
0.878		0.879		8.8
0.881		0.802		10.2
0.901		0.874		6.53
0.901		0.891		10.7
0.816		0.825		7.32
0.955		0.81		7.74
0.924		0.836		7.87
0.938		0.814		8.44
0.929		0.924		8.5
0.812		0.854		6.38
0.91		0.94		10.9
0.807		0.814		9.29
0.871		0.901		8.12
0.908		0.965		6.81
0.842		0.817		9.9
0.891		0.894		6.56
0.937		0.828		6.02
0.953		0.951		11.1
0.912		0.972		10.7
0.987		0.986		6.42
0.975		0.896		8.73
0.976		0.929		6.56
0.97		0.896		7.05
0.842		0.965		9.34
0.979		0.995		7.24
0.989		0.803		6.71
0.812		0.891		10.1
0.965		0.903		9.36
0.998		0.971		7.27
0.802		0.948		6.24
0.924		0.871		9.63
0.84		0.847		9.37
0.884		0.879		9.18
0.971		0.818		9.98
0.984		0.956		7.23
0.819		0.856		8.47
0.876		0.824		8.44
0.919		0.891		6.97
0.857		0.803		7.7
0.967		0.868		11.3
0.877		0.873		7.86
0.866		0.869		10.5
0.839		0.838		9.09
0.86		0.855		7
0.85		0.855		6.71
0.807		0.835		8.95
0.949		0.955		8.84
0.911		0.844		6.39
0.912		0.97		6.2
0.908		0.986		9.52
0.979		0.935		11.9
0.975		0.852		10.3
0.844		0.829		6.44
0.84		0.955		6.02
0.858		0.819		7.67
0.817		0.84		9.41
0.958		0.934		9.18
0.897		0.913		7.3
0.845		0.924		7.48
0.872		0.93		6.32
0.931		0.953		6.67
0.973		0.932		7.47
0.987		0.855		8.83
0.92		0.977		8.66
0.83		0.984		9.7
0.838		0.894		11.8
0.919		0.961		7.9
0.826		0.819		6.41
0.862		0.815		7.22
0.823		0.82		9.83
0.894		0.916		10.1
0.958		0.895		9.26
0.918		0.822		10
0.951		0.873		8.89
0.927		0.821		7.22
0.806		0.86		7.69
0.891		0.812		11.1
0.922		0.984		10.6
0.947		0.977		7.99
0.937		0.987		6.48
0.936		0.975		10.2
0.873		0.849		7.5
0.885		0.975		11.6
0.968		0.983		8.48
0.986		0.848		6.57
0.891		0.895		7.37
0.816		0.851		10.8
0.872		0.948		8.48
0.898		0.902		6.49
0.963		0.809		6.07
0.987		0.904		11.5
0.802		0.853		8.76
0.848		0.952		10.6
0.98		0.821		7.12
0.991		0.953		7
0.856		0.805		8.45
0.988		0.908		10.5
0.967		0.986		8.3
0.956		0.976		11.1
0.889		0.96		8.74
0.845		0.837		7.08
0.819		0.849		7.89
0.899		0.856		6.31
0.883		0.977		8.33
0.952		0.982		8.65
0.891		0.982		7.46
0.959		0.969		12
0.959		0.983		9.66
0.819		0.975		8.71
0.954		0.842		7.99
0.822		0.95		9.46
0.919		0.887		8.03
0.825		0.932		7.42
0.958		0.941		8.08
0.822		0.852		6.49
0.921		0.977		11.1
0.867		0.989		8.41
0.857		0.96		10.9
0.854		0.966		9.53
0.897		0.987		6.41
0.822		0.95		6.14
0.897		0.802		6.85
0.9		0.844		10.5
0.908		0.926		8.41
0.969		0.878		9.57
0.977		0.953		6.65
0.816		0.851		8.55
0.986		0.811		6.8
0.973		0.966		11.2
0.816		0.989		7.7
0.89		0.945		12.2
0.875		0.848		12.6
0.842		0.819		6.29
0.836		0.959		6.35
0.875		0.872		8.56
0.897		0.92		7.34
0.89		0.965		9.18
0.855		0.813		7.44
0.901		0.907		10.3
0.82		0.801		8.19
0.982		0.878		9.11
0.879		0.915		7.13
0.894		0.847		9.06
0.975		0.871		9.05
0.886		0.903		6.65
0.861		0.937		6.84
0.987		0.901		7.77
0.971		0.901		7.6
0.839		0.878		8.2
0.964		0.888		7.01
0.887		0.835		8.03
0.99		0.954		9.8
0.81		0.803		6.58
0.947		0.842		9.26
0.885		0.906		6.34
0.844		0.94		7.57
0.89		0.838		11.5
0.901		0.884		7.96
0.886		0.981		9.9
0.882		0.984		7.42
0.994		0.824		10.1
0.979		0.818		9.91
0.992		0.95		8.6
0.947		0.819		9.51
0.843		0.896		7.88
0.986		0.8		6.21
0.972		0.906		7.61
0.947		0.868		7.47
0.804		0.807		8.4
0.865		0.951		6.74
0.925		0.918		8.91
0.853		0.915		6.42
0.861		0.883		6.37
0.943		0.903		6.28
0.851		0.808		6.69
0.891		0.874		8.38
0.805		0.81		6.88
0.845		0.94		7.17
0.905		0.913		8.97
0.849		0.865		7.65
0.989		0.872		7.5
0.971		0.954		9.29
0.837		0.851		7.28
0.91		0.886		8.03
0.944		0.967		6.33
0.814		0.981		10.7
0.889		0.87		8.07
0.837		0.945		8.63
0.912		0.88		9.58
0.834		0.938		7.36
0.904		0.932		10.3
0.859		0.811		11.5
0.978		0.808		11.1
0.826		0.807		8.54
0.985		0.974		6.18
0.875		0.984		6.15
0.9		0.812		9.99
0.842		0.948		6.66
0.84		0.906		8.61
0.813		0.897		6.94
0.822		0.812		8.29
0.886		0.927		11.4
0.868		0.957		7.43
0.971		0.909		6.15
0.982		0.818		12.1
0.845		0.911		12
0.823		0.971		6.56
0.927		0.982		7.67
0.886		0.853		8.77
0.909		0.802		8.98
0.926		0.979		8.53
0.82		0.965		11.4
0.984		0.803		6.42
0.972		0.866		6.28
0.9		0.964		7.67
0.868		0.965		9.32
0.811		0.996		9.22
0.985		0.832		10.6
0.827		0.825		10.3
0.97		0.83		10.7
0.952		0.943		6.63
0.842		0.962		8.6
0.848		0.991		8.16
0.952		0.964		6.75
0.851		0.97		7.37
0.903		0.821		11.6
0.871		0.806		9.55
0.826		0.812		10
0.91		0.925		7.1
0.92		0.916		6.81
0.819		0.847		8.68
0.927		0.887		7.67
0.923		0.909		10.3
0.89		0.969		9.61
0.913		0.993		9.86
0.828		0.834		9.23
0.917		0.988		8.33
0.949		0.964		8.61
0.81		0.93		8.42
0.807		0.928		6.27
0.959		0.876		6.08
0.865		0.994		8.91
0.956		0.848		9.15
0.809		0.952		8.78
0.859		0.931		6.87
0.909		0.846		6.3
0.802		0.988		8.83
0.976		0.967		6.77
0.98		0.933		10
0.951		0.817		12.3
0.905		0.895		7.92
0.954		0.927		8.89
0.834		0.93		8.74
0.896		0.959		6.31
0.97		0.802		8.93
0.979		0.855		8.58
0.976		0.983		8.51
0.986		0.972		8.8
0.828		0.982		8.12
0.987		0.928		9.27
0.971		0.824		6.69
0.917		0.951		6.9
0.88		0.839		9.28
0.893		0.838		8.18
0.962		0.913		6.39
0.86		0.848		7.64
0.917		0.808		10.1
0.902		0.832		8.19
0.848		0.928		7.82
0.855		0.927		9.51
0.956		0.823		8.46
0.891		0.929		10.5
0.879		0.813		6.13
0.8		0.815		6.28
0.853		0.818		7.28
0.93		0.977		7.61
0.947		0.983		6.98
0.903		0.905		6.75
0.993		0.869		6.37
0.969		0.865		10.3
0.952		0.891		9.57
0.802		0.862		6.86
0.834		0.938		7.97
0.829		0.914		7.24
0.955		0.829		6.06
0.975		0.875		6.31
0.983		0.941		8.36
0.979		0.992		11.3
0.978		0.966		7.64
0.845		0.814		9.38
0.826		0.801		6.85
0.814		0.954		6.33
0.957		0.892		10.2
0.927		0.813		11.3
0.804		0.842		7.75
0.81		0.834		9.51
0.837		0.888		7.37
0.851		0.847		9.24
0.948		0.813		6.32
0.96		0.85		7.28
0.808		0.81		6.17
0.838		0.944		10.2
0.838		0.951		9.69
0.802		0.933		9.73
0.97		0.947		7.79
0.842		0.857		8.4
0.991		0.86		10.2
0.956		0.858		6.23
0.988		0.888		11.6
0.97		0.91		8.79
0.886		0.925		6.54
0.951		0.912		6.78
0.896		0.845		6.72
0.894		0.826		7.07
0.884		0.967		7.3
0.834		0.988		6.53
0.822		0.958		7.91
0.814		0.9		9.65
0.968		0.951		8.61
0.986		0.826		6.61
0.875		0.873		11.4
0.878		0.81		7.55
0.841		0.807		7.54
0.837		0.886		6.11
0.902		0.967		7.13
0.948		0.987		10.4
0.839		0.871		6.04
0.814		0.873		6.06
0.802		0.887		7.05
0.807		0.946		7.06
0.978		0.823		7.64
0.982		0.868		6.35
0.889		0.886		7.43
0.961		0.813		8.33
0.883		0.822		6.92
0.934		0.912		7.99
0.834		0.821		7.73
0.988		0.903		8.58
0.974		0.984		6.31
0.92		0.968		6.11
0.938		0.965		7.87
0.926		0.888		7
0.95		0.971		9.54
0.823		0.99		10.8
0.827		0.918		7.62
0.953		0.843		6.32
0.843		0.954		7.8
0.841		0.977		7.93
0.841		0.865		7.73
0.873		0.974		7.99
0.869		0.982		6.36
0.917		0.804		8.96
0.82		0.902		7.45
0.903		0.827		8.56
0.842		0.864		9.56
0.894		0.955		10.1
0.819		0.828		8.65
0.961		0.855		7.98
0.954		0.864		6.25
0.861		0.835		8.45
0.97		0.805		9.95
0.983		0.845		6.75
0.938		0.91		7.07
0.838		0.869		7.86
0.942		0.955		7.67
0.903		0.808		10.6
0.834		0.904		8.69
0.881		0.86		6.77
0.845		0.898		6.08
0.934		0.992		10.3
0.877		0.974		6.24
0.801		0.849		6.73
0.863		0.951		8.67
0.965		0.927		8.93
0.975		0.83		7.77
0.987		0.844		6.13
0.995		0.941		8.06
0.803		0.979		8.73
0.965		0.968		9.89
0.914		0.913		10.1
0.833		0.812		7.78
0.807		0.821		8.84
0.924		0.832		10.7
0.853		0.887		9.94
0.82		0.896		9.42
0.96		0.802		8.6
0.839		0.81		8
0.945		0.965		7.39
0.96		0.939		8.89
0.927		0.923		7.01
0.807		0.818		12.1
0.818		0.836		10.2
0.826		0.944		7.3
0.951		0.822		7.78
0.972		0.948		7.45
0.983		0.824		9.3
0.828		0.969		8.46
0.978		0.981		10.8
0.97		0.875		6.61
0.927		0.9		6.97
0.893		0.952		8.85
0.903		0.922		9.16
0.956		0.811		10.9
0.902		0.82		9.04
0.932		0.906		7.74
0.851		0.968		7.6
0.958		0.927		6.83
0.833		0.952		6.47
0.82		0.958		7.33
0.958		0.908		8.44
0.925		0.834		7.59
0.82		0.808		7.58
0.815		0.985		9.76
0.818		0.966		6.57
0.921		0.838		9.49
0.852		0.856		7.48
0.855		0.992		9.57
0.813		0.979		8.1
0.891		0.914		9.78
0.818		0.936		7.12
0.894		0.843		10.4
0.85		0.932		8.92
0.838		0.885		7.34
0.85		0.88		9.31
0.92		0.904		6.47
0.872		0.977		6.74
0.854		0.984		13.7
0.847		0.94		9.33
0.925		0.958		6.46
0.943		0.973		8.42
0.989		0.98		8.92
0.977		0.923		8.65
0.895		0.8		6.49
0.906		0.8		13.7
0.968		0.97		6
0.984		0.978		8.85
0.817		0.934		7.56
0.989		0.878		9.53
0.977		0.875		9.36
0.956		0.932		7.11
0.957		0.829		8.08
0.953		0.841		7.73
0.864		0.841		6.04
0.929		0.952		6.43
0.9		0.952		8.92
0.867		0.848		10.8
0.966		0.829		7.43
0.934		0.811		7.59
0.984		0.901		6.55
0.804		0.901		7.61
0.99		0.896		6.25
0.971		0.899		7.69
0.971		0.844		8.49
0.804		0.932		10.4
0.942		0.958		9.94
0.983		0.958		10.4
0.806		0.881		9.7
0.932		0.897		6.05
0.824		0.903		6.36
0.887		0.898		7.1
0.976		0.976		6.96
0.981		0.981		6.54
0.955		0.896		7.43
0.903		0.844		8.57
0.855		0.908		9.74
0.955		0.884		7.54
0.828		0.833		7.3
0.968		0.807		9.64
0.872		0.934		9.59
0.904		0.898		6.21
0.891		0.975		7.06
0.881		0.987		9.1
0.828		0.822		10.5
0.833		0.892		6.3
0.902		0.849		11
0.89		0.885		6.92
0.803		0.921		10.4
0.828		0.802		6.75
0.986		0.915		6.09
0.965		0.817		8.24
0.891		0.986		6.79
0.814		0.968		8.49
0.869		0.887		9.86
0.923		0.975		8.99
0.959		0.979		11.2
0.804		0.873		8.76
0.889		0.858		6.77
0.868		0.952		9.32
0.878		0.978		8.51
0.947		0.983		6.82
0.829		0.9		8.15
0.88		0.955		7.92
0.925		0.967		7.07
0.949		0.986		8.36
0.956		0.919		8.14
0.825		0.848		9.04
0.898		0.868		8.47
0.904		0.885		8.22
0.868		0.802		6.62
0.926		0.904		6.52
0.877		0.981		10.3
0.909		0.968		8.02
0.949		0.863		7.56
0.818		0.903		6.53
0.96		0.842		7.4
0.905		0.886		6.41
0.842		0.969		7.07
0.854		0.828		6.91
0.841		0.818		8.13
0.975		0.967		8.33
0.978		0.988		6.99
0.899		0.8		9.74
0.901		0.933		6.33
0.996		0.895		8.14
0.97		0.819		8.28
0.902		0.903		8.13
0.819		0.807		6.88
0.87		0.862		7.56
0.814		0.968		6.36
0.878		0.991		9.39
0.887		0.972		10.4
0.849		0.868		8.16
0.835		0.951		8.75
0.819		0.86		7.76
0.881		0.86		10.3
0.944		0.951		9.01
0.845		0.805		9.17
0.984		0.847		7.13
0.972		0.878		8.87
0.966		0.866		6.38
0.978		0.816		6.85
0.876		0.955		6.99
0.965		0.948		8.81
0.878		0.985		7.85
0.975		0.969		6.73
0.985		0.956		6.43
0.954		0.972		9.53
0.86		0.984		6.89
0.86		0.828		7.32
0.951		0.913		9.7
0.904		0.901		7.84
0.952		0.855		10.2
0.861		0.92		7.7
0.847		0.917		9.33
0.827		0.81		9.41
0.803		0.837		7.41
0.847		0.99		6.3
0.865		0.973		10.1
0.895		0.845		8.92
0.825		0.98		6.68
0.81		0.985		6.91
0.849		0.87		6.34
0.97		0.904		7.54
0.992		0.851		9.41
0.93		0.954		7.79
0.954		0.841		7.13
0.844		0.924		11.6
0.857		0.924		6.49
0.915		0.913		8.58
0.966		0.963		6.22
0.985		0.993		7.99
0.988		0.844		7.75
0.967		0.812		6.59
0.907		0.985		7.66
0.829		0.978		9.63
0.875		0.826		6.53
0.929		0.86		9.94
0.822		0.866		8.51
0.89		0.959		8.74
0.804		0.949		6.15
0.94		0.954		11.3
0.949		0.944		9.85
0.854		0.814		8.19
0.874		0.956		10.8
0.908		0.817		8.26
0.803		0.971		6.56
0.82		0.983		11
0.954		0.823		9.88
0.825		0.89		9.2
0.812		0.816		12.9
0.898		0.858		8.06
0.912		0.858		9.13
0.802		0.805		10.4
0.808		0.954		6.92
0.934		0.892		7.56
0.855		0.83		6.49
0.901		0.954		9.41
0.95		0.905		7.86
0.95		0.9		7.45
0.975		0.895		9.8
0.824		0.806		10.3
0.828		0.945		12.5
0.967		0.954		11
0.988		0.894		9.87
0.885		0.967		9.9
0.955		0.818		8.54
0.902		0.893		8.33
0.902		0.912		6.84
0.859		0.904		7.8
0.872		0.953		10.1
0.905		0.924		10.2
0.811		0.936		6.5
0.95		0.922		8.25
0.822		0.922		11.3
0.842		0.955		11
0.957		0.953		10.6
0.978		0.95		10.5
0.972		0.884		6.62
0.842		0.82		6.54
0.813		0.893		7.3
0.953		0.951		8.41
0.957		0.98		9.24
0.818		0.966		7.06
0.847		0.956		6.99
0.822		0.879		8.51
0.892		0.894		7.47
0.961		0.845		7.59
0.911		0.864		8.9
0.897		0.883		8.91
0.897		0.807		6.83
0.821		0.889		7.48
0.995		0.902		10.2
0.969		0.922		9.46
0.961		0.893		8.12
0.94		0.954		7.66
0.818		0.922		11.3
0.82		0.953		7.43
0.97		0.923		7.01
0.912		0.817		10.8
0.873		0.947		8.96
0.924		0.952		6.1
0.949		0.922		7.11
0.947		0.92		6.47
0.838		0.848		11.3
0.813		0.851		9.57
0.907		0.889		7.47
0.982		0.968		8.15
0.853		0.99		8.46
0.971		0.974		9.83
0.953		0.985		6.47
0.915		0.809		8.38
0.817		0.831		6.72
0.811		0.815		10.6
0.857		0.905		8.9
0.852		0.958		12
0.853		0.989		7.79
0.878		0.974		8.96
0.902		0.947		6.21
0.829		0.923		8.1
0.984		0.89		6.86
0.972		0.864		6.46
0.954		0.965		7
0.822		0.926		6.57
0.882		0.841		10
0.938		0.959		6.59
0.958		0.881		10
0.97		0.961		9.33
0.983		0.955		6.55
0.95		0.924		7.52
0.845		0.878		6.68
0.898		0.937		9.01
0.83		0.955		8.27
0.896		0.874		7.6
0.818		0.837		8.22
0.856		0.86		6.14
0.982		0.854		6.59
0.977		0.895		8.84
0.93		0.837		7.29
0.931		0.861		6.61
0.865		0.853		9.81
0.906		0.925		9.88
0.904		0.977		9.18
0.842		0.99		10.7
0.848		0.848		6.37
0.895		0.91		6.38
0.954		0.932		6.33
0.811		0.804		8.72
0.871		0.928		9.18
0.848		0.878		8.27
0.873		0.822		7.24
0.958		0.888		7.58
0.835		0.826		7.45
0.966		0.836		8.86
0.818		0.927		9.32
0.921		0.876		9.38
0.976		0.819		10.9
0.969		0.864		6.6
0.982		0.978		8.26
0.834		0.984		11.6
0.88		0.826		8.31
0.867		0.813		8.39
0.976		0.844		6.25
0.982		0.854		7.89
0.96		0.827		7.63
0.987		0.928		9.87
0.857		0.931		7.3
0.878		0.921		6.83
0.953		0.907		8.58
0.832		0.867		9.09
0.823		0.88		8.5
0.967		0.864		6.88
0.922		0.842		6.55
0.981		0.942		6.1
0.817		0.89		8
0.984		0.902		9.42
0.943		0.835		9.05
0.966		0.959		6.52
0.844		0.962		10
0.906		0.985		11.3
0.801		0.891		8.38
0.865		0.866		10.6
0.91		0.846		8.3
0.837		0.825		11.1
0.956		0.936		8.22
0.904		0.916		6.65
0.932		0.868		6.27
0.974		0.904		6.46
0.982		0.862
0.849		0.959
0.931		0.861
0.94		0.983
0.846		0.97
0.838		0.925
0.845		0.82
0.912		0.831
0.896		0.845
0.802		0.889
0.8		0.82
0.821		0.917
0.863		0.803
0.99		0.898
0.978		0.963
0.842		0.851
0.962		0.886
0.873		0.861
0.805		0.979
0.955		0.976
0.84		0.818
0.819		0.958
0.903		0.91
0.987		0.845
0.816		0.896
0.974		0.818
0.871		0.955
0.977		0.885
0.945		0.842
0.948		0.808
0.918		0.884
0.836		0.867
0.922		0.896
0.86		0.972
0.937		0.997
0.924		0.967
0.913		0.981
0.976		0.807
0.981		0.882
0.952		0.912
0.848		0.911
0.823		0.892
0.827		0.889
0.864		0.885
0.938		0.932
0.842		0.814
0.896		0.974
0.944		0.907
0.969		0.82
0.984		0.832
0.86		0.929
0.981		0.891
0.976		0.828
0.842		0.881
0.855		0.934
0.984		0.848
0.966		0.819
0.932		0.876
0.811		0.823
0.862		0.804
0.922		0.809
0.814		0.907
0.904		0.991
0.9		0.97
0.825		0.842
0.876		0.91
0.9		0.978
0.824		0.966
0.837		0.917
0.96		0.833
0.835		0.854
0.809		0.877
0.896		0.902
0.913		0.864
0.951		0.881
0.936		0.815
0.801		0.891
0.866		0.891
0.869		0.842
0.935		0.873
0.975		0.902
0.983		0.842
0.961		0.804
0.877		0.857
0.979		0.864
0.987		0.883
0.938		0.954
0.997		0.834
0.969		0.873
0.856		0.948
0.933		0.819
0.909		0.824
0.959		0.865
0.874		0.804
0.8		0.903
0.978		0.897
0.97		0.897
0.881		0.822
0.953		0.831
0.846		0.964
0.845		0.93
0.966		0.914
0.974		0.862
0.983		0.988
0.978		0.964
0.888		0.877
0.981		0.929
0.807		0.972
0.967		0.984
0.873		0.872
0.902		0.891
0.854		0.983
0.91		0.972
0.93		0.862
0.914		0.824
0.969		0.959
0.985		0.879
0.928		0.956
0.852		0.979
0.928		0.977
0.953		0.952
0.922		0.954
0.927		0.826
0.818		0.823
0.836		0.886
0.944		0.844
0.897		0.829
0.823		0.857
0.951		0.953
0.884		0.852
0.906		0.9
0.952		0.89
0.825		0.823
0.852		0.942
0.94		0.951
0.896		0.942
0.948		0.856
0.875		0.951
0.902		0.859
0.822		0.983
0.882		0.97
0.883		0.856
0.809		0.969
0.902		0.997
0.809		0.807
0.804		0.875
0.953		0.942
0.864		0.858
0.842		0.959
0.927		0.896
0.885		0.894
0.896		0.854
0.922		0.958
0.923		0.841
0.859		0.897
0.892		0.902
0.941		0.893
0.965		0.887
0.902		0.855
0.824		0.94
0.9		0.936
0.898		0.937
0.805		0.875
0.823		0.91
0.849		0.97
0.983		0.988
0.975		0.938
0.819		0.879
0.891		0.97
0.868		0.977
0.803		0.834
0.944		0.884
0.829		0.846
0.94		0.838
0.838		0.845
0.884		0.876
0.808		0.927
0.884		0.822
0.888		0.816
0.964		0.892
0.928		0.953
0.889		0.818
0.824		0.968
0.987		0.994
0.903		0.963
0.964		0.808
0.819		0.814
0.892		0.871
0.875		0.985
0.947		0.975
0.961		0.94
0.973		0.879
0.917		0.92
0.981		0.889
0.86		0.89
0.804		0.961
0.987		0.801
0.972		0.93
0.97		0.808
0.905		0.877
0.83		0.917
0.977		0.933
0.837		0.811
0.938		0.814
0.91		0.9
0.845		0.883
0.885		0.969
0.837		0.989
0.878		0.887
0.807		0.805
0.875		0.941
0.848		0.956
0.807		0.969
0.919		0.874
0.834		0.967
0.895		0.958
0.886		0.824
0.965		0.925
0.987		0.98
0.973		0.986
0.979		0.905
0.877		0.828
0.967		0.824
0.911		0.832
0.891		0.945
0.972		0.954
0.862		0.887
0.983		0.99
0.95		0.977
0.956		0.908
0.922		0.834
0.828		0.897
0.976		0.903
0.986		0.924
0.873		0.808
0.924		0.814
0.904		0.973
0.936		0.987
0.814		0.824
0.973		0.802
0.801		0.811
0.984		0.894
0.966		0.892
0.98		0.877
0.962		0.955
0.955		0.833
0.97		0.96
0.992		0.861
0.872		0.83
0.904		0.981
0.848		0.976
0.964		0.821
0.808		0.968
0.91		0.981
0.804		0.967
0.921		0.922
0.832		0.88
0.848		0.829
0.952		0.827
0.804		0.953
0.951		0.839
0.846		0.871
0.906		0.96
0.956		0.818
0.879		0.89
0.876		0.81
0.906		0.821
0.848		0.843
0.851		0.872
0.856		0.807
0.81		0.99
0.808		0.968
0.899		0.857
0.846		0.956
0.929		0.955
0.807		0.869
0.959		0.966
0.972		0.968
0.986		0.983
0.988		0.881
0.974		0.858
0.814		0.87
0.934		0.95
0.848		0.885
0.932		0.883
0.822		0.899
0.94		0.854
0.902		0.947
0.915		0.979
0.883		0.97
0.823		0.842
0.902		0.97
0.962		0.875
0.943		0.821
0.888		0.846
0.834		0.96
0.831		0.926
0.855		0.987
0.814		0.977
0.974		0.886
0.929		0.807
0.905		0.88
0.812		0.925
0.964		0.888
0.848		0.973
0.894		0.989
0.918		0.909
0.963		0.86
0.99		0.913
0.935		0.855
0.952		0.887
0.955		0.824
0.98		0.858
0.973		0.949
0.852		0.92
0.93		0.971
0.959		0.989
0.802		0.974
0.844		0.989
0.899		0.897
0.861		0.958
0.989		0.852
0.977		0.9
0.824		0.95
0.986		0.87
0.973		0.893
0.82		0.808
0.845		0.881
0.831		0.878
0.989		0.947
0.974		0.855
0.852		0.845
0.815		0.816
0.847		0.896
0.813		0.931
0.878		0.885
0.869		0.947
0.951		0.987
0.881		0.963
0.897		0.893
0.927		0.923
0.897		0.821
0.895		0.966
0.985		0.919
0.827		0.866
0.975		0.919
0.868		0.838
0.885		0.838
0.986		0.804
0.967		0.81
0.907		0.961
0.925		0.99
0.966		0.869
0.869		0.959
0.859		0.806
0.827		0.953
0.818		0.878
0.921		0.902
0.888		0.89
0.922		0.807
0.844		0.97
0.886		0.983
0.808		0.97
0.861		0.996
0.818		0.913
0.921		0.882
0.802		0.889
0.959		0.837
0.904		0.928
0.818		0.959
0.871		0.908
0.888		0.97
0.906		0.979
0.972		0.854
0.914		0.947
0.984		0.845
0.94		0.974
0.989		0.971
0.975		0.868
0.911		0.958
0.968		0.833
0.979		0.935
0.893		0.99
0.87		0.963
0.827		0.904
0.85		0.942
0.817		0.804
0.887		0.93
0.965		0.94
0.975		0.873
0.828		0.894
0.949		0.812
[truncated: 306 more rows]
