# Supplementary material for: CiiiDER: A tool for predicting and analysing transcription factor binding sites
Source: PLoS One. 2019 Sep 4;14(9):e0215495. doi: 10.1371/journal.pone.0215495 (PMC6726224; doi:10.1371/journal.pone.0215495)
Supplement: S3 Data — IFNβ promoter sequences, human background genes and CiiiDER enrichment results are provided. (XLSX) [file pone.0215495.s005.xlsx]

## Sheet: Enrichment
Transcription Factor ID	Transcription Factor Name	Deficit	No. Search Sites	Mean Sites Per Search Gene	No. Background Sites	Mean Sites Per Background Gene	Site Representation	Mann-Whitney U	Site P-Value	Total No. Search Genes	No. Transcription Factor Search Genes	Total No. Background Genes	No. Transcription Factor Background Genes	Gene Representation	Gene P-Value	Average Log2 Proportion Bound	Log2 Enrichment	Significance Score
MA0107.1	RELA	0.03	16	1	168	0.1	Up	38072	1.22443e-10	16	16	2463	161	Up	2.38115e-19	-1.96555	3.9311	18.6232
MA0050.2	IRF1	0.09	18	1.1	442	0.2	Up	36308	5.95006e-09	16	16	2463	371	Up	9.53933e-14	-1.36464	2.72928	13.0205
MA0101.1	REL	0.03	16	1	666	0.3	Up	34160	4.0737e-07	16	16	2463	581	Up	1.09691e-10	-1.04143	2.08286	9.95983
MA0660.1	MEF2B	0.14	19	1.2	383	0.2	Up	34666	1.58169e-07	16	14	2463	346	Up	1.35017e-10	-1.5081	2.64337	9.86961
MA0866.1	SOX21	0.11	6	0.4	11	0	Up	27005	0.0105179	16	6	2463	11	Up	2.97713e-10	-4.54344	6.39898	9.5262
MA0773.1	MEF2D	0.14	19	1.2	415	0.2	Up	34476	2.26439e-07	16	14	2463	370	Up	3.31664e-10	-1.45979	2.54675	9.4793
MA0051.1	IRF2	0.14	22	1.4	770	0.3	Up	34488	2.21393e-07	16	16	2463	635	Up	4.45903e-10	-0.977373	1.95475	9.35076
MA0627.1	Pou2f3	0.05	12	0.8	135	0.1	Up	31100	6.51775e-05	16	10	2463	126	Up	1.0792e-09	-2.46779	3.63142	8.9669
MA0743.1	SCRT1	0.08	9	0.6	97	0	Up	30022	0.000299771	16	9	2463	94	Up	2.34254e-09	-2.75036	3.90778	8.63031
MA0870.1	Sox1	0.07	5	0.3	6	0	Up	25813.5	0.0322893	16	5	2463	6	Up	2.53979e-09	-5.07551	6.98109	8.5952
MA0744.1	SCRT2	0.09	9	0.6	115	0	Up	29888.5	0.000358732	16	9	2463	109	Up	8.02064e-09	-2.64409	3.69524	8.09579
MA0833.1	ATF4	0.1	14	0.9	408	0.2	Up	32701.5	5.25321e-06	16	13	2463	372	Up	9.15786e-09	-1.50745	2.43589	8.03821
MA0507.1	POU2F2	0.02	12	0.8	177	0.1	Up	30806	0.000100155	16	10	2463	166	Up	1.40093e-08	-2.2696	3.23504	7.85358
MA1119.1	SIX2	0.15	19	1.2	770	0.3	Up	33160	2.41622e-06	16	15	2463	659	Up	3.50581e-08	-0.995731	1.81107	7.45521
MA0869.1	Sox11	0.1	4	0.3	3	0	Up	24606	0.0858524	16	4	2463	3	Up	4.01081e-08	-5.6668	7.58467	7.39677
MA0520.1	Stat6	0.04	15	0.9	380	0.2	Up	32061.5	1.49006e-05	16	12	2463	335	Up	5.10838e-08	-1.63843	2.47579	7.29172
MA0867.1	SOX4	0.14	4	0.3	5	0	Up	24590	0.0868805	16	4	2463	5	Up	1.4327e-07	-5.34077	6.93259	6.84384
MA0517.1	STAT1::STAT2	0.13	30	1.9	1261	0.5	Up	34352	2.85525e-07	16	16	2463	934	Up	2.00014e-07	-0.699221	1.39844	6.69894
MA0785.1	POU2F1	0.09	22	1.4	585	0.2	Up	33024	3.05007e-06	16	13	2463	490	Up	2.65e-07	-1.30895	2.03888	6.57675
MA0606.1	NFAT5	0.01	13	0.8	350	0.1	Up	30707	0.000115481	16	11	2463	321	Up	4.98154e-07	-1.72933	2.41699	6.30264
MA0108.2	TBP	0.04	43	2.7	1529	0.6	Up	35367	4.05539e-08	16	16	2463	991	Up	5.11792e-07	-0.656512	1.31302	6.29091
MA0792.1	POU5F1B	0.05	14	0.9	275	0.1	Up	30404	0.000177291	16	10	2463	251	Up	6.41059e-07	-1.97208	2.64	6.1931
MA1152.1	SOX15	0.02	17	1.1	760	0.3	Up	30827.5	9.70903e-05	16	13	2463	609	Up	3.64591e-06	-1.15226	1.7255	5.43819
MA0786.1	POU3F1	0.02	7	0.4	38	0	Up	25606	0.0386305	16	5	2463	36	Up	3.68354e-06	-3.83082	4.49171	5.43373
MA1115.1	POU5F1	0.01	18	1.1	586	0.2	Up	31294	4.88179e-05	16	12	2463	497	Up	4.04938e-06	-1.35424	1.9074	5.39261
MA0602.1	Arid5a	0.07	86	5.4	3648	1.5	Up	34722.5	1.42044e-07	16	16	2463	1129	Up	4.05329e-06	-0.562513	1.12503	5.39219
MA0505.1	Nr5a2	0.05	8	0.5	196	0.1	Up	28036	0.00350492	16	8	2463	185	Up	8.75197e-06	-2.34407	2.77429	5.05789
MA0809.1	TEAD4	0.05	21	1.3	1632	0.7	Up	29855.5	0.000374893	16	16	2463	1191	Up	9.47534e-06	-0.523965	1.04793	5.02341
MA0485.1	Hoxc9	0.11	19	1.2	823	0.3	Up	31205	5.57699e-05	16	13	2463	669	Up	1.11678e-05	-1.08453	1.59005	4.95203
MA0508.2	PRDM1	0.04	21	1.3	1710	0.7	Up	29499.5	0.000598242	16	16	2463	1210	Up	1.21843e-05	-0.512553	1.02511	4.9142
MA0052.3	MEF2A	0.11	15	0.9	1060	0.4	Up	29330	0.000743495	16	14	2463	835	Up	1.5975e-05	-0.873205	1.37358	4.79656
MA0467.1	Crx	0.09	16	1	685	0.3	Up	30412	0.00017532	16	12	2463	587	Up	2.46302e-05	-1.23429	1.66751	4.60853
MA0676.1	Nr2e1	0	5	0.3	57	0	Up	25405.5	0.0457335	16	5	2463	57	Up	2.93966e-05	-3.50298	3.83604	4.5317
MA0789.1	POU3F4	0	7	0.4	63	0	Up	25435.5	0.0446054	16	5	2463	60	Up	3.71019e-05	-3.4663	3.76267	4.4306
MA0625.1	NFATC3	0.01	15	0.9	930	0.4	Up	29460.5	0.000629108	16	13	2463	743	Up	3.8481e-05	-1.00891	1.4388	4.41475
MA0497.1	MEF2C	0.09	31	1.9	2036	0.8	Up	30948	8.14902e-05	16	16	2463	1293	Up	4.07103e-05	-0.464715	0.929429	4.3903
MA0040.1	Foxq1	0.04	7	0.4	175	0.1	Up	26964	0.0109606	16	7	2463	167	Up	4.95949e-05	-2.50799	2.74097	4.30456
MA0787.1	POU3F2	0.03	7	0.4	69	0	Up	25389	0.0463642	16	5	2463	67	Up	6.12114e-05	-3.38732	3.60472	4.21317
MA0484.1	HNF4G	0.1	14	0.9	756	0.3	Up	29364	0.000711964	16	12	2463	642	Up	6.41545e-05	-1.16974	1.5384	4.19277
MA0624.1	NFATC1	0	4	0.3	35	0	Up	24350	0.103527	16	4	2463	35	Up	8.31999e-05	-3.99561	4.24228	4.07988
MA0788.1	POU3F3	0.06	7	0.4	75	0	Up	25347	0.0480026	16	5	2463	73	Up	9.02908e-05	-3.32589	3.48186	4.04436
MA0908.1	HOXD11	0.11	15	0.9	840	0.3	Up	29256	0.000816658	16	12	2463	672	Up	0.000104051	-1.13682	1.47257	3.98276
MA0878.1	CDX1	0.03	18	1.1	1352	0.5	Up	28648	0.00172418	16	14	2463	974	Up	0.000115508	-0.762194	1.15156	3.93739
MA0640.1	ELF3	0.1	5	0.3	85	0	Up	25220	0.0532554	16	5	2463	78	Up	0.000121854	-3.27842	3.38691	3.91416
MA0808.1	TEAD3	0.04	20	1.3	1521	0.6	Up	29446.5	0.000640545	16	15	2463	1125	Up	0.00012607	-0.610171	1.03995	3.89939
MA0650.1	HOXA13	0.07	26	1.6	1666	0.7	Up	30838.5	9.5557e-05	16	15	2463	1129	Up	0.000127601	-0.607612	1.03483	3.89415
MA1113.1	PBX2	0.12	21	1.3	1652	0.7	Up	28929.5	0.00122636	16	15	2463	1145	Up	0.000136655	-0.597465	1.01453	3.86437
MA0091.1	TAL1::TCF3	0.09	12	0.8	579	0.2	Up	28268	0.00269197	16	10	2463	459	Up	0.000143837	-1.53732	1.7705	3.84213
MA0623.1	Neurog1	0.12	33	2.1	2988	1.2	Up	28269	0.00268887	16	16	2463	1401	Up	0.000152532	-0.406869	0.813738	3.81664
MA0152.1	NFATC2	0	17	1.1	1389	0.6	Up	27848	0.00432115	16	14	2463	1009	Up	0.000180841	-0.736741	1.10066	3.7427
MA1121.1	TEAD2	0.09	16	1	1051	0.4	Up	29039.5	0.00107083	16	13	2463	849	Up	0.000181044	-0.912765	1.24652	3.74222
MA0901.1	HOXB13	0.1	24	1.5	1781	0.7	Up	30354.5	0.000189959	16	15	2463	1190	Up	0.000189865	-0.56967	0.958944	3.72155
MA0784.1	POU1F1	0.1	9	0.6	222	0.1	Up	26825.5	0.0125807	16	7	2463	208	Up	0.000194381	-2.35005	2.42509	3.71135
MA0910.1	Hoxd8	0.14	15	0.9	1388	0.6	Up	27368	0.00724175	16	12	2463	725	Up	0.000230658	-1.0821	1.36312	3.63703
MA0035.3	Gata1	0.1	23	1.4	1880	0.8	Up	27989	0.00369464	16	15	2463	1220	Up	0.000252737	-0.551717	0.923039	3.59733
MA0019.1	Ddit3::Cebpa	0.02	5	0.3	98	0	Up	25088.5	0.0591918	16	5	2463	96	Up	0.000310515	-3.1295	3.08907	3.50792
MA0755.1	CUX2	0.13	35	2.2	3074	1.2	Up	28945.5	0.00120251	16	16	2463	1481	Up	0.000409638	-0.366825	0.733651	3.3876
MA0142.1	Pou5f1::Sox2	0.07	3	0.2	22	0	Up	23222.5	0.217611	16	3	2463	22	Up	0.000465632	-4.50584	4.5376	3.33196
MA0102.3	CEBPA	0.09	21	1.3	1279	0.5	Up	29287.5	0.000784734	16	13	2463	925	Up	0.000481351	-0.850956	1.1229	3.31754
MA0705.1	Lhx8	0.08	38	2.4	3992	1.6	Up	26578.5	0.0160019	16	16	2463	1514	Up	0.000498622	-0.350934	0.701868	3.30223
MA1151.1	RORC	0.07	8	0.5	361	0.1	Up	26804	0.0128504	16	8	2463	330	Up	0.000523135	-1.92746	1.94106	3.28139
MA0100.3	MYB	0.01	20	1.3	1860	0.8	Up	27564.5	0.00588047	16	15	2463	1254	Up	0.000526285	-0.531897	0.883399	3.27878
MA0465.1	CDX2	0.07	20	1.3	1615	0.7	Up	28266.5	0.00269662	16	14	2463	1098	Up	0.000594028	-0.675794	0.978761	3.22619
MA0042.2	FOXI1	0.09	24	1.5	1969	0.8	Up	28417	0.00226494	16	15	2463	1285	Up	0.000613249	-0.514289	0.848182	3.21236
MA0610.1	DMRT3	0.06	33	2.1	1642	0.7	Up	29674.5	0.00047632	16	14	2463	1102	Up	0.00061512	-0.673172	0.973518	3.21104
MA0087.1	Sox5	0.01	34	2.1	2179	0.9	Up	31985	1.68237e-05	16	15	2463	1315	Up	0.000761526	-0.497648	0.8149	3.11832
MA0077.1	SOX9	0.08	27	1.7	2138	0.9	Up	28518.5	0.00201061	16	15	2463	1316	Up	0.000767669	-0.4971	0.813804	3.11483
MA0136.2	ELF5	0.02	5	0.3	130	0.1	Up	24871	0.0702102	16	5	2463	121	Up	0.000870473	-2.96332	2.75672	3.06024
MA0816.1	Ascl2	0.02	6	0.4	224	0.1	Up	25491	0.0425802	16	6	2463	189	Up	0.000900193	-2.5222	2.35649	3.04566
MA0881.1	Dlx4	0	5	0.3	74	0	Up	24109.5	0.122657	16	4	2463	68	Up	0.000914385	-3.52147	3.29399	3.03887
MA0882.1	DLX6	0	5	0.3	74	0	Up	24109.5	0.122657	16	4	2463	68	Up	0.000914385	-3.52147	3.29399	3.03887
MA0880.1	Dlx3	0	5	0.3	74	0	Up	24109.5	0.122657	16	4	2463	68	Up	0.000914385	-3.52147	3.29399	3.03887
MA0089.1	MAFG::NFE2L1	0	22	1.4	1242	0.5	Up	29483.5	0.00061073	16	13	2463	935	Up	0.000978138	-0.843203	1.10739	3.0096
MA0802.1	TBR1	0.14	30	1.9	2564	1	Up	30082	0.000276344	16	16	2463	1560	Up	0.00100304	-0.329351	0.658701	2.99868
MA0601.1	Arid3b	0.03	20	1.3	1434	0.6	Up	27657	0.00532337	16	11	2463	717	Up	0.00124324	-1.15025	1.25883	2.90545
MA0482.1	Gata4	0.09	27	1.7	2145	0.9	Up	27458	0.00658657	16	15	2463	1338	Up	0.00147456	-0.485145	0.789895	2.83134
MA1104.1	GATA6	0.12	27	1.7	2237	0.9	Up	26644	0.015023	16	15	2463	1352	Up	0.00151855	-0.477639	0.774883	2.81857
MA0769.1	Tcf7	0.07	4	0.3	81	0	Up	23988	0.133319	16	4	2463	80	Up	0.00163585	-3.40502	3.06111	2.78626
MA0084.1	SRY	0.01	11	0.7	579	0.2	Up	26959	0.0110157	16	9	2463	499	Up	0.00170646	-1.54931	1.50569	2.7679
MA0724.1	VENTX	0.06	17	1.1	1495	0.6	Up	26524.5	0.0168507	16	13	2463	1035	Up	0.00183547	-0.769944	0.960875	2.73625
MA0117.2	Mafb	0.08	18	1.1	1712	0.7	Up	26790	0.0130287	16	14	2463	1218	Up	0.00215944	-0.601008	0.82919	2.66566
MA0607.1	Bhlha15	0.02	5	0.3	156	0.1	Up	24652	0.0829513	16	5	2463	149	Up	0.00216437	-2.81373	2.45753	2.66467
MA1153.1	Smad4	0.04	19	1.2	2689	1.1	Up	22760.5	0.284161	16	16	2463	1624	Up	0.00220583	-0.300357	0.600714	2.65643
MA0800.1	EOMES	0.13	26	1.6	2728	1.1	Up	27266	0.0080545	16	16	2463	1625	Up	0.00220788	-0.299913	0.599826	2.65602
MA0619.1	LIN54	0.05	32	2	3687	1.5	Up	25508	0.0419757	16	16	2463	1653	Up	0.00236115	-0.287593	0.575186	2.62688
MA0906.1	HOXC12	0.14	7	0.4	349	0.1	Up	25693	0.0358534	16	7	2463	318	Up	0.00247666	-2.04442	1.81384	2.60613
MA0845.1	FOXB1	0.06	5	0.3	168	0.1	Up	24599.5	0.0862689	16	5	2463	154	Up	0.00249614	-2.79	2.41007	2.60273
MA1421.1	TCF7L1	0.09	4	0.3	92	0	Up	23900	0.141479	16	4	2463	91	Up	0.00258454	-3.31263	2.87632	2.58762
MA0752.1	ZNF410	0.12	2	0.1	11	0	Up	22079	0.405287	16	2	2463	11	Up	0.00292354	-5.2327	5.02047	2.53409
MA0032.2	FOXC1	0.04	5	0.3	179	0.1	Up	24523	0.0912941	16	5	2463	162	Up	0.00310328	-2.75358	2.33724	2.50818
MA0036.3	GATA2	0.06	29	1.8	2439	1	Up	27542	0.00602369	16	15	2463	1429	Up	0.00360429	-0.437698	0.695001	2.44318
MA0771.1	HSF4	0.12	11	0.7	532	0.2	Up	26314.5	0.0205384	16	8	2463	454	Up	0.00433279	-1.69764	1.48143	2.36323
MA0754.1	CUX1	0.11	42	2.6	3859	1.6	Up	28743	0.00153847	16	16	2463	1689	Up	0.00463411	-0.272057	0.544113	2.33403
MA0909.1	HOXD13	0.09	60	3.8	3946	1.6	Up	32788.5	4.54207e-06	16	16	2463	1685	Up	0.00464793	-0.273766	0.547533	2.33274
MA0913.1	Hoxd9	0.07	24	1.5	2177	0.9	Up	27523	0.00614708	16	14	2463	1286	Up	0.00473992	-0.561836	0.750845	2.32423
MA0899.1	HOXA10	0.07	56	3.5	3742	1.5	Up	32650.5	5.7184e-06	16	16	2463	1717	Up	0.00474362	-0.2602	0.520399	2.32389
MA0043.2	HLF	0.15	69	4.3	4411	1.8	Up	31671.5	2.7469e-05	16	16	2463	1721	Up	0.00478868	-0.258522	0.517043	2.31978
MA0523.1	TCF7L2	0.12	40	2.5	3332	1.4	Up	28493.5	0.00207069	16	16	2463	1731	Up	0.00493373	-0.254344	0.508687	2.30682
MA0483.1	Gfi1b	0.01	2	0.1	15	0	Up	22047	0.411644	16	2	2463	15	Up	0.00502122	-5.01738	4.58983	2.29919
MA0768.1	LEF1	0.1	4	0.3	120	0	Up	23706	0.160817	16	4	2463	114	Up	0.00568873	-3.15088	2.55282	2.24498
MA0509.1	Rfx1	0.15	9	0.6	750	0.3	Up	25490	0.042616	16	9	2463	593	Up	0.00592997	-1.42493	1.25692	2.22695
MA0095.2	YY1	0.04	6	0.4	303	0.1	Up	24811	0.0735299	16	6	2463	277	Up	0.00622047	-2.24705	1.8062	2.20618
MA0633.1	Twist2	0.03	7	0.4	371	0.2	Up	24750.5	0.0770061	16	6	2463	280	Up	0.0065563	-2.2393	1.79068	2.18334
MA0468.1	DUX4	0.05	7	0.4	342	0.1	Up	24870.5	0.0702373	16	6	2463	281	Up	0.00667121	-2.23673	1.78555	2.1758
MA1109.1	NEUROD1	0.03	12	0.8	727	0.3	Up	26335.5	0.0201403	16	9	2463	612	Up	0.00739536	-1.4022	1.21146	2.13104
MA0029.1	Mecom	0.14	7	0.4	426	0.2	Up	25094.5	0.0589095	16	7	2463	388	Up	0.00764796	-1.90111	1.52722	2.11645
MA0037.3	GATA3	0.02	30	1.9	2631	1.1	Up	26852.5	0.0122492	16	15	2463	1498	Up	0.00776256	-0.403694	0.626993	2.11
MA1150.1	RORB	0.12	23	1.4	2458	1	Up	24497	0.0930546	16	15	2463	1515	Up	0.00784103	-0.395557	0.610718	2.10563
MA0047.2	Foxa2	0.13	27	1.7	2583	1	Up	27433	0.006763	16	15	2463	1516	Up	0.00785138	-0.395081	0.609766	2.10505
MA0048.2	NHLH1	0.05	17	1.1	950	0.4	Up	25918.5	0.0294356	16	8	2463	501	Up	0.00806331	-1.62666	1.33946	2.09349
MA0090.2	TEAD1	0.05	22	1.4	2449	1	Up	25622	0.0381065	16	15	2463	1531	Up	0.00808351	-0.387981	0.595566	2.0924
MA0820.1	FIGLA	0.01	6	0.4	324	0.1	Up	24654	0.0828269	16	6	2463	294	Up	0.00830634	-2.20416	1.72042	2.08059
MA0605.1	Atf3	0.12	26	1.6	2575	1	Up	25035	0.0617594	16	15	2463	1544	Up	0.00840241	-0.381884	0.583372	2.0756
MA0669.1	NEUROG2	0.08	5	0.3	299	0.1	Up	24003.5	0.13192	16	5	2463	206	Up	0.00853422	-2.58073	1.99153	2.06884
MA0148.3	FOXA1	0.12	24	1.5	2745	1.1	Up	24887.5	0.0693192	16	15	2463	1561	Up	0.0089881	-0.373987	0.567579	2.04633
MA0698.1	ZBTB18	0.02	2	0.1	22	0	Up	21998	0.421493	16	2	2463	21	Up	0.0091324	-4.78135	4.11776	2.03942
MA0846.1	FOXC2	0.12	42	2.6	4162	1.7	Up	27834	0.00438834	16	16	2463	1778	Up	0.00916788	-0.235024	0.470048	2.03773
MA0707.1	MNX1	0.08	54	3.4	5425	2.2	Up	27819.5	0.00445893	16	16	2463	1747	Up	0.00935317	-0.247709	0.495417	2.02904
MA0593.1	FOXP2	0.12	32	2	3801	1.5	Up	24937	0.0667017	16	16	2463	1796	Up	0.00943138	-0.22776	0.455521	2.02542
MA0658.1	LHX6	0.13	28	1.8	3394	1.4	Up	24909	0.0681721	16	14	2463	1329	Up	0.00951377	-0.538119	0.703413	2.02165
MA0613.1	FOXG1	0.06	21	1.3	2174	0.9	Up	26086	0.0253324	16	14	2463	1341	Up	0.00967543	-0.531638	0.690449	2.01433
MA0070.1	PBX1	0.14	10	0.6	779	0.3	Up	25474.5	0.043174	16	9	2463	637	Up	0.0097551	-1.37334	1.15375	2.01077
MA0081.1	SPIB	0	24	1.5	1682	0.7	Up	27721.5	0.0049636	16	13	2463	1168	Up	0.00982555	-0.682779	0.786545	2.00764
MA0030.1	FOXF2	0.11	21	1.3	2179	0.9	Up	26020.5	0.0268739	16	14	2463	1353	Up	0.00994103	-0.525214	0.677601	2.00257
MA0851.1	Foxj3	0.12	25	1.6	2403	1	Up	26946	0.0111601	16	14	2463	1354	Up	0.00996789	-0.524681	0.676536	2.0014
MA0852.2	FOXK1	0.11	22	1.4	2241	0.9	Up	26294	0.0209335	16	14	2463	1385	Up	0.0111699	-0.508358	0.64389	1.95195
MA0629.1	Rhox11	0.1	13	0.8	1392	0.6	Up	24887.5	0.0693192	16	12	2463	1055	Up	0.0112335	-0.81166	0.822245	1.94949
MA1100.1	ASCL1	0.02	11	0.7	634	0.3	Up	25534	0.0410651	16	8	2463	529	Up	0.0112713	-1.58747	1.26108	1.94803
MA0648.1	GSC	0.01	9	0.6	609	0.2	Up	25296.5	0.0500367	16	8	2463	531	Up	0.0115337	-1.58475	1.25564	1.93803
MA0614.1	Foxj2	0.01	7	0.4	477	0.2	Up	24773.5	0.0756691	16	7	2463	422	Up	0.0121038	-1.84059	1.40618	1.91708
MA0461.2	Atoh1	0.04	11	0.7	789	0.3	Up	24688.5	0.0807062	16	7	2463	423	Up	0.0122593	-1.83889	1.40277	1.91153
MA0826.1	OLIG1	0.14	10	0.6	910	0.4	Up	24183	0.116538	16	7	2463	425	Up	0.012575	-1.83549	1.39597	1.90049
MA1146.1	NR1A4::RXRA	0.06	1	0.1	1	0	Up	20927.5	0.668125	16	1	2463	1	Up	0.0128694	-7.07048	7.2221	1.89044
MA1147.1	NR4A2::RXRA	0.04	1	0.1	1	0	Up	20927.5	0.668125	16	1	2463	1	Up	0.0128694	-7.07048	7.2221	1.89044
MA0687.1	SPIC	0.09	6	0.4	351	0.1	Up	24403	0.0996482	16	6	2463	328	Up	0.0139808	-2.12535	1.56279	1.85447
MA0680.1	PAX7	0.07	2	0.1	39	0	Up	21932	0.434975	16	2	2463	28	Up	0.0152942	-4.57803	3.71114	1.81547
MA0618.1	LBX1	0.1	37	2.3	4245	1.7	Up	25727	0.0348153	16	15	2463	1588	Up	0.0155167	-0.361621	0.542847	1.8092
MA0842.1	NRL	0.05	21	1.3	2768	1.1	Up	23389.5	0.196557	16	15	2463	1597	Up	0.0156523	-0.357546	0.534696	1.80542
MA0793.1	POU6F2	0.11	27	1.7	3329	1.4	Up	24419	0.0985002	16	15	2463	1600	Up	0.0157177	-0.356192	0.531989	1.80361
MA0025.1	NFIL3	0.14	16	1	1283	0.5	Up	26026.5	0.0267294	16	11	2463	898	Up	0.0157977	-0.987976	0.934287	1.80141
MA0817.1	BHLHE23	0.14	12	0.8	966	0.4	Up	24354.5	0.103193	16	7	2463	445	Up	0.0160794	-1.80236	1.32971	1.79373
MA0463.1	Bcl6	0.14	11	0.7	1150	0.5	Up	24835.5	0.0721591	16	11	2463	913	Up	0.0163319	-0.976033	0.910401	1.78696
MA0140.2	GATA1::TAL1	0.11	16	1	1067	0.4	Up	26220	0.0224156	16	10	2463	812	Up	0.0166002	-1.12617	0.948193	1.77989
MA0668.1	NEUROD2	0.06	12	0.8	939	0.4	Up	24377.5	0.1015	16	7	2463	450	Up	0.0170594	-1.79431	1.31361	1.76804
MA1120.1	SOX13	0.12	43	2.7	4133	1.7	Up	28639.5	0.00174176	16	16	2463	1836	Up	0.0171759	-0.211875	0.423751	1.76508
MA0877.1	Barhl1	0.02	38	2.4	4299	1.7	Up	25281	0.0506753	16	16	2463	1848	Up	0.0171781	-0.207177	0.414354	1.76502
MA0766.1	GATA5	0.02	47	2.9	4183	1.7	Up	28815	0.00141019	16	16	2463	1822	Up	0.017439	-0.217395	0.434791	1.75848
MA0033.2	FOXL1	0.09	64	4	5017	2	Up	30783	0.000103534	16	16	2463	1875	Up	0.017953	-0.196717	0.393434	1.74586
MA0891.1	GSC2	0.01	10	0.6	661	0.3	Up	25217	0.0533851	16	8	2463	573	Up	0.0182264	-1.52989	1.14591	1.7393
MA1125.1	ZNF384	0.04	129	8.1	19026	7.7	Up	24116	0.122106	16	16	2463	1881	Up	0.0182716	-0.194413	0.388826	1.73822
MA0670.1	NFIA	0.01	19	1.2	2218	0.9	Up	24358	0.102934	16	14	2463	1432	Up	0.0201036	-0.484294	0.595761	1.69673
MA0671.1	NFIX	0.01	19	1.2	2219	0.9	Up	24352	0.103378	16	14	2463	1433	Up	0.0201434	-0.48379	0.594754	1.69587
MA0770.1	HSF2	0.13	5	0.3	294	0.1	Up	23734	0.157909	16	5	2463	255	Up	0.0201984	-2.42714	1.68435	1.69468
MA0884.1	DUXA	0.07	8	0.5	599	0.2	Up	24458	0.0957465	16	7	2463	465	Up	0.0202672	-1.77068	1.26635	1.69321
MA0818.1	BHLHE22	0.09	12	0.8	990	0.4	Up	24220.5	0.11351	16	7	2463	467	Up	0.0207263	-1.76759	1.26017	1.68348
MA0594.1	Hoxa9	0.15	20	1.3	1583	0.6	Up	26100	0.025013	16	12	2463	1097	Up	0.0207621	-0.783513	0.765951	1.68273
MA0667.1	MYF6	0.14	11	0.7	1147	0.5	Up	24368.5	0.10216	16	9	2463	686	Up	0.0211891	-1.31992	1.04691	1.67389
MA0827.1	OLIG3	0.1	12	0.8	1000	0.4	Up	24172	0.117438	16	7	2463	476	Up	0.022888	-1.75383	1.23266	1.64039
MA1103.1	FOXK2	0.05	17	1.1	1655	0.7	Up	25752	0.0340684	16	12	2463	1128	Up	0.0231449	-0.76342	0.725765	1.63554
MA0757.1	ONECUT3	0.01	1	0.1	3	0	Up	20911.5	0.67221	16	1	2463	3	Up	0.0255833	-6.45929	5.99971	1.59204
MA0628.1	POU6F1	0.02	16	1	1208	0.5	Up	24325	0.105398	16	7	2463	491	Up	0.0268516	-1.73147	1.18794	1.57103
MA0080.4	SPI1	0.12	3	0.2	104	0	Up	22579.5	0.313649	16	3	2463	102	Up	0.0276552	-3.41203	2.34997	1.55822
MA0780.1	PAX3	0.05	2	0.1	61	0	Up	21833	0.455658	16	2	2463	39	Up	0.0276647	-4.34259	3.24025	1.55807
MA0678.1	OLIG2	0.12	12	0.8	1063	0.4	Up	23937.5	0.137956	16	7	2463	496	Up	0.0282773	-1.72417	1.17334	1.54856
MA0682.1	Pitx1	0	3	0.2	106	0	Up	22570	0.31525	16	3	2463	103	Up	0.0283482	-3.40502	2.33597	1.54747
MA0519.1	Stat5a::Stat5b	0.15	28	1.8	3782	1.5	Up	22253	0.371757	16	15	2463	1659	Up	0.0288506	-0.330079	0.479763	1.53985
MA0905.1	HOXC10	0.06	9	0.6	600	0.2	Up	24518	0.0916306	16	7	2463	501	Up	0.0297569	-1.71695	1.15888	1.52641
MA0065.2	Pparg::Rxra	0.1	6	0.4	434	0.2	Up	23874	0.143962	16	6	2463	387	Up	0.0298003	-2.0062	1.32449	1.52578
MA0706.1	MEOX2	0.08	75	4.7	8100	3.3	Up	25697.5	0.0357145	16	16	2463	1911	Up	0.0308813	-0.183002	0.366004	1.5103
MA0875.1	BARX1	0.03	52	3.3	4589	1.9	Up	28812.5	0.00141448	16	16	2463	1909	Up	0.0308907	-0.183757	0.367515	1.51017
MA0722.1	VAX1	0.1	69	4.3	6317	2.6	Up	27637.5	0.00543668	16	16	2463	1906	Up	0.030923	-0.184891	0.369783	1.50972
MA1143.1	FOSL1::JUND(var.2)	0.14	38	2.4	3735	1.5	Up	27268.5	0.00803364	16	16	2463	1885	Up	0.0317563	-0.192881	0.385762	1.49817
MA0723.1	VAX2	0.08	64	4	6150	2.5	Up	27143.5	0.00913789	16	16	2463	1884	Up	0.0318224	-0.193264	0.386528	1.49727
MA0083.3	SRF	0.08	1	0.1	5	0	Up	20903	0.674385	16	1	2463	4	Up	0.0318826	-6.278	5.63714	1.49645
MA0031.1	FOXD1	0.15	50	3.1	4815	2	Up	28565.5	0.00190195	16	16	2463	1942	Up	0.0319799	-0.171397	0.342795	1.49512
MA0702.1	LMX1A	0.11	77	4.8	6845	2.8	Up	27709	0.00503155	16	16	2463	1942	Up	0.0319799	-0.171397	0.342795	1.49512
MA0041.1	Foxd3	0.09	13	0.8	1455	0.6	Up	24190	0.115968	16	10	2463	880	Up	0.035015	-1.0682	0.832238	1.45575
MA0135.1	Lhx3	0.09	6	0.4	442	0.2	Up	23380	0.197713	16	5	2463	295	Up	0.0354602	-2.32222	1.47452	1.45026
MA0611.1	Dux	0.01	15	0.9	1368	0.6	Up	25650	0.0372039	16	11	2463	987	Up	0.0370261	-0.919844	0.798025	1.43149
MA0143.3	Sox2	0	4	0.3	227	0.1	Up	22966	0.253027	16	4	2463	203	Up	0.0386447	-2.73604	1.72314	1.41291
MA0849.1	FOXO6	0.1	23	1.4	2734	1.1	Up	24495.5	0.093157	16	14	2463	1528	Up	0.0389986	-0.437503	0.50218	1.40895
MA0848.1	FOXO4	0.1	23	1.4	2734	1.1	Up	24495.5	0.093157	16	14	2463	1528	Up	0.0389986	-0.437503	0.50218	1.40895
MA1118.1	SIX1	0.15	14	0.9	1623	0.7	Up	24146	0.119588	16	12	2463	1165	Up	0.0413618	-0.740149	0.679223	1.3834
MA0756.1	ONECUT2	0.08	3	0.2	129	0.1	Up	22420	0.341247	16	3	2463	121	Up	0.0424354	-3.28936	2.10464	1.37227
MA0642.1	EN2	0.01	7	0.4	485	0.2	Up	23752	0.15606	16	6	2463	422	Up	0.0435475	-1.94382	1.19973	1.36104
MA0067.1	Pax2	0.05	23	1.4	2108	0.9	Up	25930	0.0291366	16	13	2463	1370	Up	0.04441	-0.567757	0.556501	1.35252
MA0715.1	PROP1	0.12	6	0.4	530	0.2	Up	23448	0.189546	16	6	2463	426	Up	0.0453499	-1.93702	1.18614	1.34342
MA0479.1	FOXH1	0.06	6	0.4	351	0.1	Up	23378	0.197957	16	5	2463	322	Up	0.0491464	-2.25915	1.34838	1.30851
MA0873.1	HOXD12	0.14	7	0.4	515	0.2	Up	23617.5	0.170276	16	6	2463	437	Up	0.050562	-1.91865	1.1494	1.29618
MA0711.1	OTX1	0.05	42	2.6	4895	2	Up	26293	0.020953	16	16	2463	1979	Up	0.0537251	-0.157787	0.315573	1.26982
MA0511.2	RUNX2	0.11	34	2.1	4147	1.7	Up	25213	0.0535584	16	16	2463	1986	Up	0.0537864	-0.15524	0.310481	1.26933
MA0078.1	Sox17	0.05	44	2.8	4879	2	Up	26507.5	0.0171259	16	16	2463	1997	Up	0.0542682	-0.151257	0.302514	1.26545
MA0888.1	EVX2	0.03	65	4.1	6756	2.7	Up	26345	0.0199625	16	16	2463	1956	Up	0.0548462	-0.166217	0.332434	1.26085
MA0480.1	Foxo1	0.11	26	1.6	4328	1.8	Down	19754	0.986022	16	16	2463	1953	Up	0.0551404	-0.167324	0.334648	1.25853
MA0876.1	BSX	0.03	65	4.1	6651	2.7	Up	27214	0.0084995	16	16	2463	2010	Up	0.0554537	-0.146578	0.293155	1.25607
MA0712.1	OTX2	0.06	43	2.7	4789	1.9	Up	26446	0.0181549	16	16	2463	1950	Up	0.0554685	-0.168433	0.336865	1.25595
MA0038.1	Gfi1	0.02	9	0.6	975	0.4	Up	23807	0.150514	16	9	2463	782	Up	0.0554807	-1.22551	0.85808	1.25586
MA0661.1	MEOX1	0.12	62	3.9	6397	2.6	Up	26585.5	0.0158947	16	16	2463	1947	Up	0.0558304	-0.169543	0.339086	1.25313
MA0486.2	HSF1	0.14	5	0.3	388	0.2	Up	23050.5	0.240942	16	5	2463	337	Up	0.0580076	-2.22636	1.28279	1.23652
MA1154.1	ZNF282	0.08	1	0.1	9	0	Up	20863.5	0.684525	16	1	2463	9	Up	0.0628103	-5.739	4.55913	1.20197
MA0672.1	NKX2-3	0.03	12	0.8	1186	0.5	Up	24449	0.0963764	16	10	2463	919	Up	0.0657011	-1.03693	0.769711	1.18243
MA0639.1	DBP	0.14	16	1	1296	0.5	Up	23902.5	0.141242	16	7	2463	566	Up	0.0690509	-1.62903	0.983058	1.16083
MA1110.1	NR1H4	0.15	21	1.3	2229	0.9	Up	24863.5	0.0706183	16	13	2463	1421	Up	0.074375	-0.541401	0.503789	1.12857
MA0679.1	ONECUT1	0.08	3	0.2	167	0.1	Up	22155	0.390425	16	3	2463	153	Up	0.0748156	-3.12072	1.76736	1.12601
MA0843.1	TEF	0.1	6	0.4	438	0.2	Up	22947	0.255802	16	5	2463	368	Up	0.0792556	-2.16297	1.15601	1.10097
MA0111.1	Spz1	0.12	5	0.3	404	0.2	Up	22799.5	0.278061	16	5	2463	374	Up	0.083829	-2.15132	1.13271	1.07661
MA0904.1	Hoxb5	0.07	8	0.5	532	0.2	Up	23061	0.239469	16	5	2463	378	Up	0.0869609	-2.14365	1.11738	1.06068
MA0674.1	NKX6-1	0.09	87	5.4	8501	3.5	Up	28107	0.0032351	16	16	2463	2049	Up	0.0908385	-0.132719	0.265437	1.04173
MA0063.1	Nkx2-5	0.06	80	5	7481	3	Up	27487	0.00638711	16	16	2463	2061	Up	0.0914063	-0.128508	0.257015	1.03902
MA0612.1	EMX1	0.06	92	5.8	8511	3.5	Up	29794.5	0.000406573	16	16	2463	2064	Up	0.0916847	-0.127459	0.254917	1.0377
MA0887.1	EVX1	0.04	92	5.8	8511	3.5	Up	29794.5	0.000406573	16	16	2463	2064	Up	0.0916847	-0.127459	0.254917	1.0377
MA1116.1	RBPJ	0.01	38	2.4	4706	1.9	Up	24279	0.10891	16	16	2463	2067	Up	0.0920184	-0.126411	0.252822	1.03613
MA0719.1	RHOXF1	0.01	29	1.8	5314	2.2	Down	20339	0.823918	16	16	2463	2016	Up	0.093639	-0.144428	0.288856	1.02854
MA0124.2	Nkx3-1	0.11	40	2.5	4431	1.8	Up	26684.5	0.0144445	16	16	2463	2012	Up	0.0943996	-0.14586	0.291721	1.02503
MA0492.1	JUND(var.2)	0.07	4	0.3	196	0.1	Up	22062.5	0.408558	16	3	2463	174	Up	0.100797	-3.02822	1.58237	0.996554
MA0002.2	RUNX1	0.07	27	1.7	2729	1.1	Up	24976.5	0.0646718	16	14	2463	1637	Up	0.108179	-0.387814	0.402801	0.965856
MA1123.1	TWIST1	0.11	25	1.6	2820	1.1	Up	24327	0.105247	16	14	2463	1622	Up	0.1085	-0.394452	0.416078	0.964571
MA0699.1	LBX2	0.01	7	0.4	636	0.3	Up	22990.5	0.249481	16	6	2463	502	Up	0.114563	-1.81873	0.94956	0.940954
MA0907.1	HOXC13	0.11	4	0.3	332	0.1	Up	22172	0.387146	16	4	2463	300	Up	0.122798	-2.45487	1.1608	0.910809
MA0713.1	PHOX2A	0.09	6	0.4	677	0.3	Up	22569	0.315419	16	6	2463	522	Up	0.125555	-1.79058	0.893252	0.901166
MA0105.4	NFKB1	0.09	1	0.1	29	0	Up	20771	0.708491	16	1	2463	20	Up	0.127621	-5.18419	3.44951	0.894078
MA0691.1	TFAP4	0.1	39	2.4	3724	1.5	Up	24407.5	0.0993242	16	12	2463	1314	Up	0.129102	-0.653367	0.505657	0.889066
MA0912.1	Hoxd3	0.15	29	1.8	3559	1.4	Up	23825.5	0.148682	16	12	2463	1325	Up	0.129574	-0.647355	0.493635	0.887483
MA0499.1	Myod1	0.03	20	1.3	1765	0.7	Up	23818.5	0.149373	16	10	2463	1065	Up	0.135037	-0.930628	0.557102	0.869548
MA0466.2	CEBPB	0.14	19	1.2	2140	0.9	Up	24129.5	0.120967	16	12	2463	1369	Up	0.136328	-0.623799	0.446522	0.865416
MA0681.1	Phox2b	0.1	6	0.4	711	0.3	Up	22406	0.343741	16	6	2463	539	Up	0.136393	-1.76748	0.84706	0.865208
MA0721.1	UNCX	0.01	25	1.6	2771	1.1	Up	23644	0.167401	16	10	2463	1072	Up	0.137357	-0.925904	0.547655	0.86215
MA0161.2	NFIC	0.13	26	1.6	3771	1.5	Up	21880	0.44577	16	15	2463	1896	Up	0.140881	-0.233784	0.287172	0.851148
MA0892.1	GSX1	0.05	85	5.3	8155	3.3	Up	27900.5	0.00407741	16	16	2463	2096	Up	0.151217	-0.116363	0.232727	0.8204
MA0138.2	REST	0.14	1	0.1	25	0	Up	20735.5	0.717767	16	1	2463	25	Up	0.155669	-5.02675	3.13464	0.807797
MA0684.1	RUNX3	0.11	33	2.1	4760	1.9	Up	22233.5	0.375427	16	16	2463	2076	Up	0.155722	-0.123278	0.246556	0.807651
MA0911.1	Hoxa11	0.09	5	0.3	451	0.2	Up	22562.5	0.316518	16	5	2463	398	Up	0.16157	-2.10651	1.0431	0.79164
MA0442.2	SOX10	0.02	29	1.8	3120	1.3	Up	26073	0.0256321	16	14	2463	1711	Up	0.171908	-0.355931	0.339035	0.764704
MA0714.1	PITX3	0.1	27	1.7	3369	1.4	Up	23887.5	0.142668	16	14	2463	1691	Up	0.172722	-0.36441	0.355993	0.762652
MA0824.1	ID4	0.03	21	1.3	3390	1.4	Down	20128	0.881891	16	14	2463	1734	Up	0.173603	-0.346301	0.319777	0.760444
MA0830.1	TCF4	0.02	21	1.3	3436	1.4	Down	20043.5	0.905305	16	14	2463	1744	Up	0.175231	-0.342154	0.311483	0.756388
MA0598.2	EHF	0.12	5	0.3	494	0.2	Up	22314	0.360422	16	5	2463	425	Up	0.175632	-2.05922	0.948516	0.755396
MA0651.1	HOXC11	0.13	9	0.6	879	0.4	Up	22882.5	0.265379	16	7	2463	701	Up	0.176075	-1.47485	0.674691	0.754302
MA0883.1	Dmbx1	0.15	26	1.6	3582	1.5	Up	22620.5	0.306799	16	14	2463	1749	Up	0.176251	-0.34009	0.307354	0.75387
MA0673.1	NKX2-8	0	1	0.1	31	0	Up	20687.5	0.730376	16	1	2463	31	Up	0.188211	-4.87432	2.82978	0.725354
MA0805.1	TBX1	0.06	5	0.3	516	0.2	Up	22101	0.40095	16	5	2463	451	Up	0.193722	-2.01644	0.862949	0.71282
MA0874.1	Arx	0.14	21	1.3	2552	1	Up	22897.5	0.26313	16	9	2463	936	Up	0.194669	-1.09591	0.598892	0.710704
MA0693.2	VDR	0.05	18	1.1	2650	1.1	Up	21410.5	0.54986	16	13	2463	1581	Up	0.195764	-0.464461	0.349909	0.708267
MA0500.1	Myog	0.02	12	0.8	1242	0.5	Up	22559.5	0.317027	16	8	2463	848	Up	0.197182	-1.24733	0.580792	0.705133
MA0597.1	THAP1	0.03	14	0.9	2745	1.1	Down	20592	0.755678	16	13	2463	1595	Up	0.198641	-0.458104	0.337194	0.701932
MA0027.2	EN1	0.01	17	1.1	2285	0.9	Up	22086.5	0.403805	16	8	2463	851	Up	0.198686	-1.24478	0.5757	0.701833
MA0745.1	SNAI2	0	1	0.1	34	0	Up	20663.5	0.736708	16	1	2463	34	Up	0.204038	-4.8087	2.69854	0.690289
MA0774.1	MEIS2	0	2	0.1	136	0.1	Up	21114	0.621254	16	2	2463	131	Up	0.210555	-3.47502	1.50511	0.676635
MA0703.1	LMX1B	0.04	28	1.8	3202	1.3	Up	23670.5	0.164563	16	11	2463	1259	Up	0.210858	-0.744345	0.447026	0.67601
MA0130.1	ZNF354C	0	15	0.9	1879	0.8	Up	22926.5	0.258819	16	11	2463	1274	Up	0.213581	-0.735805	0.429946	0.670437
MA0514.1	Sox3	0	1	0.1	37	0	Up	20647	0.741072	16	1	2463	36	Up	0.214428	-4.76805	2.61724	0.668719
MA0151.1	Arid3a	0.04	50	3.1	5596	2.3	Up	24235.5	0.112316	16	15	2463	1949	Up	0.218747	-0.213902	0.247408	0.660058
MA0521.1	Tcf12	0.05	22	1.4	2051	0.8	Up	23418.5	0.193058	16	10	2463	1146	Up	0.218847	-0.877775	0.451396	0.65986
MA0092.1	Hand1::Tcf3	0.05	37	2.3	3916	1.6	Up	26740	0.0136836	16	15	2463	1933	Up	0.219039	-0.219846	0.259297	0.659479
MA0665.1	MSC	0.11	3	0.2	366	0.1	Up	21195.5	0.60123	16	3	2463	257	Up	0.231482	-2.74755	1.02103	0.635483
MA0895.1	HMBOX1	0.03	6	0.4	740	0.3	Up	22050	0.411046	16	6	2463	585	Up	0.235851	-1.70846	0.729014	0.627363
MA0790.1	POU4F1	0.14	7	0.4	921	0.4	Up	21922.5	0.436936	16	6	2463	597	Up	0.241957	-1.69383	0.699744	0.616261
MA0704.1	Lhx4	0.09	101	6.3	9651	3.9	Up	28604	0.001817	16	16	2463	2159	Up	0.245252	-0.0950061	0.190012	0.610388
MA0675.1	NKX6-2	0.03	44	2.8	5385	2.2	Up	23522.5	0.180887	16	14	2463	1766	Up	0.262837	-0.333114	0.293403	0.580314
MA0772.1	IRF7	0.13	8	0.5	914	0.4	Up	22327	0.358034	16	7	2463	724	Up	0.269078	-1.45158	0.628148	0.570122
MA0621.1	mix-a	0.04	16	1	2075	0.8	Up	21947	0.431889	16	7	2463	749	Up	0.278089	-1.42711	0.579206	0.555817
MA0853.1	Alx4	0.13	13	0.8	2054	0.8	Down	21254.5	0.586919	16	7	2463	773	Up	0.289928	-1.40437	0.533733	0.53771
MA0488.1	JUN	0.09	4	0.3	453	0.2	Up	21486	0.532349	16	4	2463	377	Up	0.291291	-2.29032	0.831692	0.535673
MA0258.2	ESR2	0.13	11	0.7	1104	0.4	Up	23136.5	0.229065	16	8	2463	860	Up	0.291758	-1.2372	0.560531	0.534977
MA0695.1	ZBTB7C	0.09	16	1	2498	1	Down	21004	0.648729	16	12	2463	1486	Up	0.308149	-0.564664	0.328252	0.511239
MA0776.1	MYBL1	0.08	1	0.1	71	0	Up	20412.5	0.803931	16	1	2463	65	Up	0.351492	-4.34625	1.77364	0.454084
MA1148.1	PPARA::RXRA	0.1	1	0.1	69	0	Up	20406	0.805693	16	1	2463	66	Up	0.355792	-4.33532	1.75178	0.448804
MA0153.2	HNF1B	0.12	1	0.1	86	0	Up	20390	0.810036	16	1	2463	67	Up	0.360066	-4.32455	1.73025	0.443618
MA0837.1	CEBPE	0.11	6	0.4	665	0.3	Up	21538.5	0.52034	16	5	2463	539	Up	0.366521	-1.88799	0.606052	0.435901
MA0775.1	MEIS3	0.04	70	4.4	6811	2.8	Up	29140.5	0.000944308	16	16	2463	2236	Up	0.38922	-0.0697334	0.139467	0.409805
MA0791.1	POU4F3	0.12	3	0.2	399	0.2	Up	20739.5	0.71672	16	3	2463	320	Up	0.453793	-2.58968	0.705274	0.343142
MA0638.1	CREB3	0.09	1	0.1	96	0	Up	20182.5	0.866843	16	1	2463	94	Up	0.465886	-4.08184	1.24482	0.331721
MA0797.1	TGIF2	0.15	1	0.1	104	0	Up	20141	0.878297	16	1	2463	99	Up	0.483585	-4.04465	1.17044	0.315528
MA0896.1	Hmx1	0.12	5	0.3	511	0.2	Up	21258	0.586075	16	4	2463	431	Up	0.504457	-2.19387	0.638808	0.297176
MA0844.1	XBP1	0.09	1	0.1	132	0.1	Up	19909.5	0.942595	16	1	2463	128	Up	0.575867	-3.86015	0.801438	0.239678
MA0794.1	PROX1	0.12	1	0.1	141	0.1	Up	19875	0.95222	16	1	2463	132	Up	0.587307	-3.83804	0.757214	0.231135
MA0046.2	HNF1A	0.15	2	0.1	317	0.1	Down	20197	0.862847	16	2	2463	237	Up	0.662341	-3.04859	0.652244	0.178919
MA0859.1	Rarg	0.15	0	0	61	0	Down	20184	0.86643	16	0	2463	60	Down	1	-5.19601	0.303236	5.22203e-12
MA0834.1	ATF7	0.1	0	0	123	0	Down	20184	0.86643	16	0	2463	60	Down	1	-5.19601	0.303236	5.22203e-12
MA0749.1	ZBED1	0.15	0	0	64	0	Down	20032	0.908498	16	0	2463	41	Down	1	-5.46792	0.84706	4.60568e-12
MA0865.1	E2F8	0.14	0	0	67	0	Down	20232	0.853217	16	0	2463	66	Down	1	-5.1278	0.166817	4.32834e-12
MA0600.2	RFX2	0.13	0	0	123	0	Down	20232	0.853217	16	0	2463	66	Down	1	-5.1278	0.166817	4.32834e-12
MA0804.1	TBX19	0.13	0	0	109	0	Down	20232	0.853217	16	0	2463	66	Down	1	-5.1278	0.166817	4.32834e-12
MA1133.1	JUN::JUNB(var.2)	0.08	0	0	124	0.1	Down	20280	0.840046	16	0	2463	72	Down	1	-5.06549	0.0421905	4.31213e-12
MA0779.1	PAX1	0.15	0	0	16	0	Down	19832	0.964225	16	0	2463	16	Down	1	-6.13325	2.17771	3.87274e-12
MA0106.3	TP53	0.14	0	0	25	0	Down	19832	0.964225	16	0	2463	16	Down	1	-6.13325	2.17771	3.87274e-12
MA0858.1	Rarb(var.2)	0.14	0	0	16	0	Down	19832	0.964225	16	0	2463	16	Down	1	-6.13325	2.17771	3.87274e-12
MA1418.1	IRF3	0.11	0	0	16	0	Down	19832	0.964225	16	0	2463	16	Down	1	-6.13325	2.17771	3.87274e-12
MA0835.1	BATF3	0.15	0	0	25	0	Down	19832	0.964225	16	0	2463	16	Down	1	-6.13325	2.17771	3.87274e-12
MA0512.2	Rxra	0.1	0	0	16	0	Down	19832	0.964225	16	0	2463	16	Down	1	-6.13325	2.17771	3.87274e-12
MA0855.1	RXRB	0.14	0	0	26	0	Down	19912	0.941898	16	0	2463	26	Down	1	-5.79148	1.49418	3.83122e-12
MA0798.1	RFX3	0.07	0	0	49	0	Down	19912	0.941898	16	0	2463	26	Down	1	-5.79148	1.49418	3.83122e-12
MA0495.2	MAFF	0.15	0	0	30	0	Down	19912	0.941898	16	0	2463	26	Down	1	-5.79148	1.49418	3.83122e-12
MA0112.3	ESR1	0.12	0	0	36	0	Down	19912	0.941898	16	0	2463	26	Down	1	-5.79148	1.49418	3.83122e-12
MA0114.3	Hnf4a	0.12	0	0	26	0	Down	19912	0.941898	16	0	2463	26	Down	1	-5.79148	1.49418	3.83122e-12
MA0737.1	GLIS3	0.13	0	0	34	0	Down	19968	0.926295	16	0	2463	33	Down	1	-5.6224	1.15601	3.67756e-12
MA0730.1	RARA(var.2)	0.15	0	0	33	0	Down	19968	0.926295	16	0	2463	33	Down	1	-5.6224	1.15601	3.67756e-12
MA0510.2	RFX5	0.09	0	0	52	0	Down	19968	0.926295	16	0	2463	33	Down	1	-5.6224	1.15601	3.67756e-12
MA0149.1	EWSR1-FLI1	0.12	0	0	104	0	Down	19968	0.926295	16	0	2463	33	Down	1	-5.6224	1.15601	3.67756e-12
MA0115.1	NR1H2::RXRA	0.15	0	0	20	0	Down	19848	0.959757	16	0	2463	18	Down	1	-6.05072	2.01265	3.66758e-12
MA0074.1	RXRA::VDR	0.11	0	0	18	0	Down	19848	0.959757	16	0	2463	18	Down	1	-6.05072	2.01265	3.66758e-12
MA1155.1	ZSCAN4	0.1	0	0	19	0	Down	19848	0.959757	16	0	2463	18	Down	1	-6.05072	2.01265	3.66758e-12
MA0796.1	TGIF1	0.15	0	0	42	0	Down	20008	0.915167	16	0	2463	38	Down	1	-5.52205	0.955313	3.51637e-12
MA0652.1	IRF8	0.14	0	0	38	0	Down	20008	0.915167	16	0	2463	38	Down	1	-5.52205	0.955313	3.51637e-12
MA0683.1	POU4F2	0.15	0	0	38	0	Down	20008	0.915167	16	0	2463	38	Down	1	-5.52205	0.955313	3.51637e-12
MA0496.2	MAFK	0.13	0	0	17	0	Down	19824	0.96646	16	0	2463	15	Down	1	-6.17835	2.2679	3.40408e-12
MA0782.1	PKNOX1	0.09	0	0	17	0	Down	19824	0.96646	16	0	2463	15	Down	1	-6.17835	2.2679	3.40408e-12
MA0860.1	Rarg(var.2)	0.13	0	0	16	0	Down	19824	0.96646	16	0	2463	15	Down	1	-6.17835	2.2679	3.40408e-12
MA0783.1	PKNOX2	0.1	0	0	19	0	Down	19824	0.96646	16	0	2463	15	Down	1	-6.17835	2.2679	3.40408e-12
MA0677.1	Nr2f6	0.13	0	0	58	0	Down	20136	0.879679	16	0	2463	54	Down	1	-5.27135	0.453915	3.21695e-12
MA0109.1	HLTF	0.03	163	10.2	18587	7.5	Up	28784.5	0.00146328	16	16	2463	2454	Up	1	-0.00264015	0.0052803	3.1276e-12
MA0735.1	GLIS1	0.14	0	0	9	0	Down	19776	0.979872	16	0	2463	9	Down	1	-6.53148	2.97417	3.1276e-12
MA0856.1	RXRG	0.09	0	0	9	0	Down	19776	0.979872	16	0	2463	9	Down	1	-6.53148	2.97417	3.1276e-12
MA0066.1	PPARG	0.14	0	0	14	0	Down	19776	0.979872	16	0	2463	9	Down	1	-6.53148	2.97417	3.1276e-12
MA0653.1	IRF9	0.12	0	0	9	0	Down	19776	0.979872	16	0	2463	9	Down	1	-6.53148	2.97417	3.1276e-12
MA0469.2	E2F3	0.15	0	0	12	0	Down	19776	0.979872	16	0	2463	9	Down	1	-6.53148	2.97417	3.1276e-12
MA0781.1	PAX9	0.13	0	0	4	0	Down	19736	0.991053	16	0	2463	4	Down	1	-7.07048	4.05217	2.67268e-12
MA0868.1	SOX8	0.15	0	0	4	0	Down	19736	0.991053	16	0	2463	4	Down	1	-7.07048	4.05217	2.67268e-12
MA0731.1	BCL6B	0.15	0	0	4	0	Down	19736	0.991053	16	0	2463	4	Down	1	-7.07048	4.05217	2.67268e-12
MA0728.1	Nr2f6(var.2)	0.1	0	0	4	0	Down	19736	0.991053	16	0	2463	4	Down	1	-7.07048	4.05217	2.67268e-12
MA1419.1	IRF4	0.15	0	0	29	0	Down	19936	0.935208	16	0	2463	29	Down	1	-5.71412	1.33946	2.46362e-12
MA0822.1	HES7	0.08	0	0	39	0	Down	19880	0.950824	16	0	2463	22	Down	1	-5.90952	1.73025	2.33589e-12
MA0525.2	TP63	0.12	0	0	3	0	Down	19728	0.99329	16	0	2463	3	Down	1	-7.25177	4.41474	2.0181e-12
MA0863.1	MTF1	0.07	0	0	3	0	Down	19728	0.99329	16	0	2463	3	Down	1	-7.25177	4.41474	2.0181e-12
MA0864.1	E2F2	0.14	0	0	5	0	Down	19728	0.99329	16	0	2463	3	Down	1	-7.25177	4.41474	2.0181e-12
MA0857.1	Rarb	0.1	0	0	3	0	Down	19728	0.99329	16	0	2463	3	Down	1	-7.25177	4.41474	2.0181e-12
MA0758.1	E2F7	0.08	0	0	3	0	Down	19728	0.99329	16	0	2463	3	Down	1	-7.25177	4.41474	2.0181e-12
MA0656.1	JDP2(var.2)	0.12	0	0	170	0.1	Down	20448	0.794322	16	0	2463	93	Down	1	-4.882	-0.324795	-2.38608e-12
MA1126.1	FOS::JUN(var.2)	0.1	0	0	150	0.1	Down	20568	0.762079	16	0	2463	108	Down	1	-4.77467	-0.539452	-2.76241e-12
MA0729.1	RARA	0.15	0	0	114	0	Down	20584	0.75781	16	0	2463	110	Down	1	-4.76149	-0.565803	-3.03647e-12
MA0069.1	Pax6	0.15	0	0	92	0	Down	20408	0.805151	16	0	2463	88	Down	1	-4.92164	-0.245506	-3.2195e-12
MA0009.2	T	0.15	0	0	144	0.1	Down	20376	0.813841	16	0	2463	84	Down	1	-4.955	-0.17878	-3.42659e-12
MA0777.1	MYBL2	0.14	0	0	123	0	Down	20376	0.813841	16	0	2463	84	Down	1	-4.955	-0.17878	-3.42659e-12
MA0659.1	MAFG	0.15	0	0	119	0	Down	20312	0.83129	16	0	2463	76	Down	1	-5.02675	-0.0352882	-4.56662e-12
MA0498.2	MEIS1	0	3	0.2	529	0.2	Down	20752	0.71345	16	2	2463	459	Down	0.750968	-2.57252	-0.299893	-0.124379
MA1420.1	IRF5	0.15	0	0	213	0.1	Down	21328	0.569315	16	0	2463	203	Down	0.635444	-4.321	-1.44679	-0.196923
MA0657.1	KLF13	0.15	0	0	212	0.1	Down	21248	0.588488	16	0	2463	193	Down	0.629769	-4.35735	-1.37409	-0.200819
MA0727.1	NR3C2	0.14	0	0	255	0.1	Down	21232	0.592358	16	0	2463	191	Down	0.628753	-4.36484	-1.3591	-0.20152
MA0113.3	NR3C1	0.14	0	0	254	0.1	Down	21216	0.59624	16	0	2463	189	Down	0.627779	-4.37242	-1.34395	-0.202193
MA0839.1	CREB3L1	0.15	0	0	196	0.1	Down	21200	0.600133	16	0	2463	187	Down	0.626848	-4.38007	-1.32865	-0.202837
MA0838.1	CEBPG	0.14	0	0	204	0.1	Down	21136	0.61582	16	0	2463	179	Down	0.623587	-4.41152	-1.26574	-0.205103
MA0832.1	Tcf21	0.13	0	0	286	0.1	Down	21120	0.61977	16	0	2463	177	Down	0.622893	-4.41961	-1.24958	-0.205586
MA1136.1	FOSB::JUNB(var.2)	0.14	0	0	259	0.1	Down	20992	0.651756	16	0	2463	161	Down	0.619306	-4.48775	-1.11329	-0.208095
MA0828.1	SREBF2(var.2)	0.12	0	0	255	0.1	Down	20968	0.657828	16	0	2463	158	Down	0.619059	-4.50127	-1.08624	-0.208268
MA1139.1	FOSL2::JUNB(var.2)	0.13	0	0	318	0.1	Down	20920	0.670039	16	0	2463	152	Down	0.619009	-4.52911	-1.03057	-0.208303
MA0088.2	ZNF143	0.14	0	0	163	0.1	Down	20944	0.663922	16	0	2463	155	Down	0.618958	-4.51506	-1.05867	-0.208339
MA1127.1	FOSB::JUN	0.12	0	0	236	0.1	Down	20936	0.665959	16	0	2463	154	Down	0.618958	-4.51971	-1.04936	-0.208339
MA0893.1	GSX2	0.04	49	3.1	6941	2.8	Up	21670	0.490886	16	12	2463	1991	Down	0.527409	-0.353696	-0.0936839	-0.277852
MA0522.2	TCF3	0.01	11	0.7	2060	0.8	Down	21715	0.481017	16	7	2463	1308	Down	0.465207	-1.02515	-0.224708	-0.332354
MA1145.1	FOSL2::JUND(var.2)	0.14	4	0.3	988	0.4	Down	21832	0.455869	16	3	2463	734	Down	0.420748	-1.99146	-0.491164	-0.375978
MA0861.1	TP73	0.15	0	0	348	0.1	Down	21728	0.478186	16	0	2463	253	Down	0.396829	-4.16252	-1.76374	-0.401397
MA0836.1	CEBPD	0.12	0	0	342	0.1	Down	21672	0.490445	16	0	2463	246	Down	0.393883	-4.18272	-1.72334	-0.404633
MA0501.1	MAF::NFE2	0.15	0	0	262	0.1	Down	21648	0.495751	16	0	2463	243	Down	0.392814	-4.19155	-1.70568	-0.405813
MA0591.1	Bach1::Mafk	0.15	0	0	263	0.1	Down	21632	0.499305	16	0	2463	241	Down	0.392168	-4.1975	-1.69378	-0.406528
MA0841.1	NFE2	0.11	0	0	319	0.1	Down	21608	0.504661	16	0	2463	238	Down	0.391301	-4.20652	-1.67575	-0.407489
MA1129.1	FOSL1::JUN(var.2)	0.15	0	0	458	0.2	Down	21592	0.508248	16	0	2463	236	Down	0.390793	-4.2126	-1.6636	-0.408054
MA0799.1	RFX4	0.15	0	0	289	0.1	Down	21560	0.515463	16	0	2463	232	Down	0.389947	-4.2249	-1.63899	-0.408994
MA0007.3	Ar	0.15	0	0	297	0.1	Down	21544	0.51909	16	0	2463	230	Down	0.389611	-4.23113	-1.62652	-0.409368
MA0821.1	HES5	0.15	0	0	330	0.1	Down	21392	0.554194	16	0	2463	211	Down	0.389518	-4.29319	-1.50241	-0.409472
MA0840.1	Creb5	0.15	0	0	367	0.1	Down	21408	0.550445	16	0	2463	213	Down	0.389252	-4.2864	-1.51599	-0.40977
MA0119.1	NFIC::TLX1	0.14	0	0	345	0.1	Down	21488	0.531888	16	0	2463	223	Down	0.388911	-4.25338	-1.58203	-0.41015
MA0072.1	RORA(var.2)	0.15	2	0.1	688	0.3	Down	22050	0.411046	16	2	2463	590	Down	0.386138	-2.39158	-0.661766	-0.413257
MA0663.1	MLX	0.15	2	0.1	1017	0.4	Down	22341.5	0.355383	16	1	2463	486	Down	0.338124	-2.89981	-1.11923	-0.470924
MA0592.2	Esrra	0.15	1	0.1	522	0.2	Down	22242.5	0.37373	16	1	2463	468	Down	0.334047	-2.92701	-1.06484	-0.476192
MA0637.1	CENPB	0.15	1	0.1	513	0.2	Down	21994.5	0.422202	16	1	2463	436	Down	0.333438	-2.97804	-0.962776	-0.476985
MA0526.2	USF2	0.12	1	0.1	700	0.3	Down	22163	0.38888	16	1	2463	450	Down	0.332618	-2.95527	-1.00832	-0.478054
MA0854.1	Alx1	0.08	4	0.3	1466	0.6	Down	22397	0.345351	16	2	2463	642	Down	0.267007	-2.3307	-0.783525	-0.573478
MA0696.1	ZIC1	0.14	0	0	315	0.1	Down	21928	0.4358	16	0	2463	278	Down	0.243401	-4.09468	-1.89943	-0.613678
MA0898.1	Hmx3	0.11	0	0	320	0.1	Down	21960	0.429225	16	0	2463	282	Down	0.243151	-4.08439	-1.92001	-0.614123
MA1124.1	ZNF24	0.14	0	0	447	0.2	Down	21976	0.42596	16	0	2463	284	Down	0.243102	-4.0793	-1.93019	-0.614212
MA0073.1	RREB1	0.15	0	0	332	0.1	Down	21976	0.42596	16	0	2463	284	Down	0.243102	-4.0793	-1.93019	-0.614212
MA0103.3	ZEB1	0.01	19	1.2	4217	1.7	Down	23707.5	0.16066	16	10	2463	1892	Down	0.229828	-0.516246	-0.271661	-0.638597
MA0636.1	BHLHE41	0.15	2	0.1	1087	0.4	Down	22397	0.345351	16	1	2463	490	Down	0.221882	-2.89391	-1.13105	-0.653877
MA0139.1	CTCF	0.13	1	0.1	585	0.2	Down	22541.5	0.320087	16	1	2463	504	Down	0.219523	-2.87361	-1.17165	-0.658519
MA0462.1	BATF::JUN	0.07	1	0.1	727	0.3	Down	22800.5	0.277906	16	1	2463	531	Down	0.219118	-2.836	-1.24686	-0.659321
MA0885.1	Dlx2	0.05	85	5.3	10216	4.1	Up	22963	0.253464	16	13	2463	2215	Down	0.215689	-0.221292	-0.136429	-0.666172
MA0894.1	HESX1	0.06	85	5.3	10210	4.1	Up	22971	0.252301	16	13	2463	2215	Down	0.215689	-0.221292	-0.136429	-0.666172
MA0718.1	RAX	0.05	85	5.3	10210	4.1	Up	22971	0.252301	16	13	2463	2215	Down	0.215689	-0.221292	-0.136429	-0.666172
MA0630.1	SHOX	0.03	85	5.3	10216	4.1	Up	22963	0.253464	16	13	2463	2215	Down	0.215689	-0.221292	-0.136429	-0.666172
MA0075.2	Prrx2	0.04	85	5.3	10216	4.1	Up	22963	0.253464	16	13	2463	2215	Down	0.215689	-0.221292	-0.136429	-0.666172
MA0708.1	MSX2	0.09	85	5.3	10216	4.1	Up	22963	0.253464	16	13	2463	2215	Down	0.215689	-0.221292	-0.136429	-0.666172
MA0662.1	MIXL1	0.05	85	5.3	10210	4.1	Up	22971	0.252301	16	13	2463	2215	Down	0.215689	-0.221292	-0.136429	-0.666172
MA0666.1	MSX1	0.09	85	5.3	10216	4.1	Up	22963	0.253464	16	13	2463	2215	Down	0.215689	-0.221292	-0.136429	-0.666172
MA0716.1	PRRX1	0.04	85	5.3	10216	4.1	Up	22963	0.253464	16	13	2463	2215	Down	0.215689	-0.221292	-0.136429	-0.666172
MA0890.1	GBX2	0.07	85	5.3	10210	4.1	Up	22971	0.252301	16	13	2463	2215	Down	0.215689	-0.221292	-0.136429	-0.666172
MA0879.1	Dlx1	0.05	85	5.3	10210	4.1	Up	22971	0.252301	16	13	2463	2215	Down	0.215689	-0.221292	-0.136429	-0.666172
MA0644.1	ESX1	0.06	85	5.3	10210	4.1	Up	22971	0.252301	16	13	2463	2215	Down	0.215689	-0.221292	-0.136429	-0.666172
MA0709.1	Msx3	0.07	85	5.3	10216	4.1	Up	22963	0.253464	16	13	2463	2215	Down	0.215689	-0.221292	-0.136429	-0.666172
MA0720.1	Shox2	0.05	85	5.3	10216	4.1	Up	22963	0.253464	16	13	2463	2215	Down	0.215689	-0.221292	-0.136429	-0.666172
MA0654.1	ISX	0.06	85	5.3	10216	4.1	Up	22963	0.253464	16	13	2463	2215	Down	0.215689	-0.221292	-0.136429	-0.666172
MA0717.1	RAX2	0.05	85	5.3	10216	4.1	Up	22963	0.253464	16	13	2463	2215	Down	0.215689	-0.221292	-0.136429	-0.666172
MA0889.1	GBX1	0.08	85	5.3	10198	4.1	Up	22978.5	0.251213	16	13	2463	2215	Down	0.215689	-0.221292	-0.136429	-0.666172
MA0515.1	Sox6	0.07	9	0.6	2369	1	Down	23692	0.162287	16	7	2463	1460	Down	0.214224	-0.945875	-0.383256	-0.669132
MA1117.1	RELB	0.12	17	1.1	4490	1.8	Down	25624.5	0.0380251	16	11	2463	1992	Down	0.21037	-0.413481	-0.214702	-0.677017
MA0060.3	NFYA	0.11	6	0.4	1527	0.6	Down	22790	0.279539	16	4	2463	1034	Down	0.208941	-1.56312	-0.622693	-0.679977
MA0609.1	Crem	0.13	6	0.4	2516	1	Down	25246	0.0521426	16	6	2463	1364	Down	0.206917	-1.09815	-0.491617	-0.684203
MA0164.1	Nr2e3	0.02	10	0.6	2246	0.9	Down	22799.5	0.278061	16	3	2463	876	Down	0.196875	-1.86396	-0.746156	-0.70581
MA0700.1	LHX2	0.15	91	5.7	12676	5.1	Up	21449.5	0.540779	16	13	2463	2236	Down	0.180081	-0.214487	-0.15004	-0.744533
MA0686.1	SPDEF	0.15	2	0.1	961	0.4	Down	23327	0.204254	16	2	2463	738	Down	0.172601	-2.23025	-0.984426	-0.762958
MA0125.1	Nobox	0.12	88	5.5	10631	4.3	Up	22660	0.300294	16	13	2463	2242	Down	0.170278	-0.212554	-0.153905	-0.768842
MA0504.1	NR2C2	0.15	0	0	375	0.2	Down	22336	0.356387	16	0	2463	329	Down	0.151984	-3.97338	-2.14204	-0.818202
MA0631.1	Six3	0.14	0	0	366	0.1	Down	22384	0.347684	16	0	2463	335	Down	0.151005	-3.96036	-2.16807	-0.82101
MA1140.1	JUNB(var.2)	0.15	0	0	727	0.3	Down	22416	0.341958	16	0	2463	339	Down	0.150536	-3.95181	-2.18517	-0.822361
MA0795.1	SMAD3	0.14	0	0	437	0.2	Down	22464	0.333483	16	0	2463	345	Down	0.150104	-3.93917	-2.21044	-0.823609
MA0710.1	NOTO	0.1	78	4.9	10884	4.4	Up	22272.5	0.36811	16	13	2463	2255	Down	0.14969	-0.208384	-0.162244	-0.824807
MA0725.1	VSX1	0.11	86	5.4	10569	4.3	Up	22295.5	0.363836	16	12	2463	2145	Down	0.143872	-0.299967	-0.201142	-0.842022
MA0726.1	VSX2	0.14	86	5.4	10569	4.3	Up	22295.5	0.363836	16	12	2463	2145	Down	0.143872	-0.299967	-0.201142	-0.842022
MA0734.1	GLI2	0.12	1	0.1	674	0.3	Down	23185	0.222554	16	1	2463	584	Down	0.139496	-2.76743	-1.384	-0.855439
MA0122.2	NKX3-2	0.04	7	0.4	1961	0.8	Down	23818.5	0.149373	16	5	2463	1271	Down	0.133074	-1.26957	-0.630784	-0.875908
MA0902.1	HOXB2	0.04	92	5.8	11225	4.6	Up	23413	0.193718	16	13	2463	2267	Down	0.13156	-0.204557	-0.1699	-0.880877
MA0900.1	HOXA2	0.05	95	5.9	11397	4.6	Up	23449.5	0.189369	16	13	2463	2267	Down	0.13156	-0.204557	-0.1699	-0.880877
MA0018.3	CREB1	0.14	8	0.5	2381	1	Down	23495.5	0.183991	16	3	2463	957	Down	0.124735	-1.8002	-0.873674	-0.904012
MA1131.1	FOSL2::JUN(var.2)	0.15	4	0.3	1396	0.6	Down	24016.5	0.130755	16	3	2463	1003	Down	0.122477	-1.76635	-0.94137	-0.911944
MA0158.1	HOXA5	0.05	21	1.3	4811	2	Down	24246	0.111486	16	10	2463	1958	Down	0.116088	-0.491519	-0.321116	-0.935213
MA0736.1	GLIS2	0.15	2	0.1	1237	0.5	Down	23839	0.147356	16	2	2463	791	Down	0.111055	-2.18026	-1.08442	-0.95446
MA0688.1	TBX2	0.06	2	0.1	967	0.4	Down	23760	0.155244	16	2	2463	797	Down	0.110199	-2.17481	-1.09531	-0.957824
MA0762.1	ETV2	0.15	4	0.3	997	0.4	Down	23332.5	0.203568	16	2	2463	799	Down	0.109947	-2.173	-1.09893	-0.958818
MA0886.1	EMX2	0.11	100	6.3	12125	4.9	Up	23312.5	0.206071	16	13	2463	2283	Down	0.108847	-0.199485	-0.180044	-0.963185
MA0132.2	PDX1	0.06	68	4.3	8768	3.6	Up	22783.5	0.280553	16	12	2463	2178	Down	0.106454	-0.288956	-0.223164	-0.972838
MA0068.2	PAX4	0.12	131	8.2	16601	6.7	Up	22360.5	0.351928	16	13	2463	2294	Down	0.0942947	-0.196018	-0.186977	-1.02551
MA0750.2	ZBTB7A	0.15	21	1.3	6208	2.5	Down	27778.5	0.00466412	16	12	2463	2190	Down	0.094217	-0.284994	-0.231089	-1.02587
MA0159.1	RARA::RXRA	0.15	0	0	508	0.2	Down	23296	0.208153	16	0	2463	449	Down	0.0940081	-3.74936	-2.59008	-1.02683
MA0897.1	Hmx2	0.13	0	0	457	0.2	Down	22840	0.271822	16	0	2463	392	Down	0.0925499	-3.84717	-2.39445	-1.03362
MA0145.3	TFCP2	0.13	0	0	615	0.2	Down	22896	0.263354	16	0	2463	399	Down	0.0916847	-3.83442	-2.41995	-1.0377
MA0690.1	TBX21	0.08	0	0	453	0.2	Down	22920	0.259781	16	0	2463	402	Down	0.0914063	-3.82902	-2.43075	-1.03902
MA0697.1	ZIC3	0.13	0	0	483	0.2	Down	22944	0.256242	16	0	2463	405	Down	0.0911828	-3.82366	-2.44146	-1.04009
MA0647.1	GRHL1	0.15	0	0	777	0.3	Down	22960	0.253901	16	0	2463	407	Down	0.0910642	-3.82012	-2.44856	-1.04065
MA0141.3	ESRRB	0.11	0	0	442	0.2	Down	22976	0.251575	16	0	2463	409	Down	0.0909697	-3.81658	-2.45562	-1.0411
MA1105.1	GRHL2	0.12	0	0	490	0.2	Down	23032	0.243552	16	0	2463	416	Down	0.0908278	-3.80436	-2.48007	-1.04178
MA1111.1	NR2F2	0.09	10	0.6	3203	1.3	Down	26234	0.0221284	16	8	2463	1771	Down	0.0889	-0.716335	-0.481193	-1.0511
MA0829.1	Srebf1(var.2)	0.14	2	0.1	904	0.4	Down	23271.5	0.211272	16	1	2463	623	Down	0.0888861	-2.72084	-1.47718	-1.05117
MA0655.1	JDP2	0.15	2	0.1	1240	0.5	Down	23481.5	0.185615	16	1	2463	632	Down	0.0876283	-2.7105	-1.49786	-1.05736
MA0059.1	MAX::MYC	0.15	2	0.1	1444	0.6	Down	23632	0.168698	16	1	2463	644	Down	0.0864873	-2.69694	-1.52497	-1.06305
MA0147.3	MYC	0.09	2	0.1	1640	0.7	Down	23721.5	0.159202	16	1	2463	648	Down	0.086242	-2.69248	-1.5339	-1.06428
MA1108.1	MXI1	0.07	2	0.1	1639	0.7	Down	23721.5	0.159202	16	1	2463	648	Down	0.086242	-2.69248	-1.5339	-1.06428
MA0104.4	MYCN	0.12	2	0.1	1640	0.7	Down	23721.5	0.159202	16	1	2463	648	Down	0.086242	-2.69248	-1.5339	-1.06428
MA0464.2	BHLHE40	0.06	2	0.1	1644	0.7	Down	23730	0.158322	16	1	2463	649	Down	0.0861911	-2.69137	-1.53612	-1.06454
MA0622.1	Mlxip	0.02	2	0.1	1644	0.7	Down	23730	0.158322	16	1	2463	649	Down	0.0861911	-2.69137	-1.53612	-1.06454
MA0819.1	CLOCK	0.11	2	0.1	1644	0.7	Down	23730	0.158322	16	1	2463	649	Down	0.0861911	-2.69137	-1.53612	-1.06454
MA0058.3	MAX	0.02	2	0.1	1644	0.7	Down	23730	0.158322	16	1	2463	649	Down	0.0861911	-2.69137	-1.53612	-1.06454
MA0825.1	MNT	0.01	2	0.1	1644	0.7	Down	23730	0.158322	16	1	2463	649	Down	0.0861911	-2.69137	-1.53612	-1.06454
MA0664.1	MLXIPL	0.07	2	0.1	1644	0.7	Down	23730	0.158322	16	1	2463	649	Down	0.0861911	-2.69137	-1.53612	-1.06454
MA0617.1	Id2	0.02	2	0.1	1409	0.6	Down	23646	0.167186	16	1	2463	649	Down	0.0861911	-2.69137	-1.53612	-1.06454
MA1142.1	FOSL1::JUND	0.05	1	0.1	929	0.4	Down	23835.5	0.147699	16	1	2463	657	Down	0.0859345	-2.68254	-1.55378	-1.06583
MA0914.1	ISL2	0.04	7	0.4	2063	0.8	Down	24227	0.112991	16	5	2463	1316	Down	0.0839288	-1.24448	-0.680961	-1.07609
MA0144.2	STAT3	0.09	6	0.4	1891	0.8	Down	24729.5	0.0782435	16	4	2463	1224	Down	0.0760726	-1.44149	-0.865952	-1.11877
MA0154.3	EBF1	0.15	7	0.4	2026	0.8	Down	24093	0.124064	16	3	2463	1046	Down	0.0740542	-1.73609	-1.0019	-1.13045
MA0701.1	LHX9	0.08	103	6.4	12676	5.1	Up	22674.5	0.29793	16	13	2463	2313	Down	0.0713978	-0.190069	-0.198874	-1.14632
MA1112.1	NR4A1	0.15	12	0.8	2352	1	Down	23023	0.244829	16	6	2463	1513	Down	0.0692501	-1.02339	-0.641134	-1.15958
MA0634.1	ALX3	0.05	60	3.8	8478	3.4	Up	21278.5	0.581143	16	11	2463	2125	Down	0.058631	-0.36687	-0.307925	-1.23187
MA0903.1	HOXB3	0.04	113	7.1	13532	5.5	Up	23414.5	0.193538	16	13	2463	2327	Down	0.0564755	-0.185717	-0.207578	-1.24814
MA1149.1	RARA::RXRG	0.13	0	0	548	0.2	Down	23360	0.200163	16	0	2463	457	Down	0.0550172	-3.73663	-2.61553	-1.2595
MA0847.1	FOXD2	0	0	0	578	0.2	Down	23744	0.15688	16	0	2463	505	Down	0.054669	-3.66466	-2.75947	-1.26226
MA0850.1	FOXP3	0	0	0	578	0.2	Down	23744	0.15688	16	0	2463	505	Down	0.054669	-3.66466	-2.75947	-1.26226
MA0157.2	FOXO3	0.03	0	0	578	0.2	Down	23744	0.15688	16	0	2463	505	Down	0.054669	-3.66466	-2.75947	-1.26226
MA0481.2	FOXP1	0.02	0	0	576	0.2	Down	23728	0.158529	16	0	2463	503	Down	0.0545068	-3.66752	-2.75375	-1.26355
MA0150.2	Nfe2l2	0.15	0	0	577	0.2	Down	23664	0.165255	16	0	2463	495	Down	0.0540098	-3.67907	-2.73064	-1.26753
MA0635.1	BARHL2	0.02	0	0	545	0.2	Down	23528	0.18026	16	0	2463	478	Down	0.053766	-3.70426	-2.68028	-1.26949
MA0494.1	Nr1h3::Rxra	0.13	0	0	551	0.2	Down	23560	0.176641	16	0	2463	482	Down	0.0537233	-3.69825	-2.69229	-1.26984
MA0862.1	GMEB2	0.15	16	1	5394	2.2	Down	26072.5	0.0256437	16	7	2463	1709	Down	0.0520982	-0.832319	-0.610368	-1.28318
MA0071.1	RORA	0.09	10	0.6	3301	1.3	Down	26564	0.016226	16	8	2463	1797	Down	0.0492975	-0.705824	-0.502214	-1.30718
MA1101.1	BACH2	0.15	0	0	688	0.3	Down	23888	0.14262	16	0	2463	523	Down	0.0318378	-3.63942	-2.80995	-1.49706
MA1114.1	PBX3	0.15	0	0	607	0.2	Down	23896	0.141858	16	0	2463	524	Down	0.0317705	-3.63804	-2.8127	-1.49798
MA0473.2	ELF1	0.15	0	0	712	0.3	Down	24280	0.108833	16	0	2463	572	Down	0.0314098	-3.57488	-2.93903	-1.50293
MA0694.1	ZBTB7B	0.09	0	0	613	0.2	Down	23952	0.136612	16	0	2463	531	Down	0.0313683	-3.62848	-2.83183	-1.50351
MA0689.1	TBX20	0.1	0	0	605	0.2	Down	23952	0.136612	16	0	2463	531	Down	0.0313683	-3.62848	-2.83183	-1.50351
MA0641.1	ELF4	0.15	0	0	669	0.3	Down	24056	0.127266	16	0	2463	544	Down	0.0309403	-3.61105	-2.86669	-1.50947
MA0646.1	GCM1	0.14	1	0.1	942	0.4	Down	24660.5	0.082424	16	1	2463	764	Down	0.030577	-2.57378	-1.77131	-1.5146
MA1137.1	FOSL1::JUNB	0.07	1	0.1	1417	0.6	Down	24817	0.0731922	16	1	2463	765	Down	0.0304974	-2.57283	-1.7732	-1.51574
MA0645.1	ETV6	0.13	14	0.9	5008	2	Down	28631	0.00175951	16	10	2463	2077	Down	0.0294588	-0.448969	-0.406216	-1.53078
MA0028.2	ELK1	0.14	2	0.1	1140	0.5	Down	24554.5	0.0891971	16	1	2463	789	Down	0.0291492	-2.55056	-1.81773	-1.53537
MA0778.1	NFKB2	0.15	2	0.1	1686	0.7	Down	24757	0.0766263	16	1	2463	793	Down	0.0290289	-2.54692	-1.82502	-1.53717
MA0620.2	MITF	0.15	2	0.1	2068	0.8	Down	25088	0.0592154	16	1	2463	816	Down	0.0289101	-2.52631	-1.86625	-1.53895
MA0763.1	ETV3	0.15	2	0.1	1465	0.6	Down	25533	0.0410998	16	2	2463	996	Down	0.0222628	-2.01412	-1.4167	-1.65242
MA0643.1	Esrrg	0.14	4	0.3	2046	0.8	Down	26770	0.0132873	16	4	2463	1374	Down	0.0203496	-1.35814	-1.03267	-1.69144
MA0596.1	SREBF2	0.1	2	0.1	1391	0.6	Down	25818	0.0321623	16	2	2463	1037	Down	0.0198914	-1.98503	-1.47487	-1.70133
MA0626.1	Npas2	0.14	3	0.2	2300	0.9	Down	25964	0.028268	16	2	2463	1052	Down	0.0195596	-1.97468	-1.49558	-1.70864
MA0162.3	EGR1	0.15	0	0	851	0.3	Down	24368	0.102196	16	0	2463	583	Down	0.0182147	-3.56115	-2.96649	-1.73958
MA1128.1	FOSL1::JUN	0.1	0	0	711	0.3	Down	24432	0.0975754	16	0	2463	591	Down	0.0178139	-3.55133	-2.98613	-1.74924
MA1141.1	FOS::JUND	0.11	0	0	777	0.3	Down	24832	0.0723537	16	0	2463	641	Down	0.017439	-3.49279	-3.10321	-1.75848
MA0760.1	ERF	0.13	0	0	825	0.3	Down	24832	0.0723537	16	0	2463	641	Down	0.017439	-3.49279	-3.10321	-1.75848
MA0137.3	STAT1	0.1	0	0	869	0.4	Down	24528	0.0909586	16	0	2463	603	Down	0.0173904	-3.53684	-3.01511	-1.75969
MA0518.1	Stat4	0.07	0	0	876	0.4	Down	24576	0.0877882	16	0	2463	609	Down	0.0172579	-3.5297	-3.02938	-1.76301
MA0528.1	ZNF263	0.14	0	0	1274	0.5	Down	24632	0.0842027	16	0	2463	616	Down	0.0171699	-3.52147	-3.04586	-1.76523
MA0163.1	PLAG1	0.15	0	0	990	0.4	Down	24928	0.0671714	16	0	2463	653	Down	0.00982586	-3.47942	-3.12994	-2.00763
MA0801.1	MGA	0.05	0	0	824	0.3	Down	25128	0.0573535	16	0	2463	678	Down	0.00923797	-3.45234	-3.18411	-2.03442
MA0472.2	EGR2	0.15	0	0	931	0.4	Down	25368	0.0471774	16	0	2463	708	Down	0.00922752	-3.42113	-3.24652	-2.03491
MA0502.1	NFYB	0.12	5	0.3	2457	1	Down	26999	0.0105817	16	4	2463	1449	Down	0.00897686	-1.31981	-1.10931	-2.04688
MA0014.3	PAX5	0.15	1	0.1	1231	0.5	Down	25987.5	0.0276808	16	1	2463	923	Down	0.00829253	-2.43748	-2.04391	-2.08131
MA0475.2	FLI1	0.12	2	0.1	1419	0.6	Down	25637.5	0.0376046	16	1	2463	925	Down	0.00824152	-2.43592	-2.04703	-2.08399
MA0476.1	FOS	0.11	2	0.1	2453	1	Down	26029	0.0266694	16	1	2463	930	Down	0.00812541	-2.43203	-2.0548	-2.09015
MA1130.1	FOSL2::JUN	0.1	2	0.1	2463	1	Down	26084	0.0253783	16	1	2463	937	Down	0.00799007	-2.42663	-2.06561	-2.09745
MA0489.1	JUN(var.2)	0.12	2	0.1	2485	1	Down	26199	0.0228524	16	1	2463	952	Down	0.00780601	-2.41518	-2.08851	-2.10757
MA0478.1	FOSL2	0.14	2	0.1	2512	1	Down	26321.5	0.0204049	16	1	2463	968	Down	0.00776781	-2.40316	-2.11255	-2.1097
MA0076.2	ELK4	0.1	2	0.1	1517	0.6	Down	25980.5	0.0278546	16	1	2463	968	Down	0.00776781	-2.40316	-2.11255	-2.1097
MA0490.1	JUNB	0.12	2	0.1	2506	1	Down	26269	0.0214244	16	1	2463	961	Down	0.00776447	-2.40839	-2.10208	-2.10989
MA0503.1	Nkx2-5(var.2)	0.12	29	1.8	7514	3.1	Down	27348.5	0.00739119	16	12	2463	2342	Down	0.00698794	-0.236599	-0.327878	-2.15565
MA0604.1	Atf1	0.15	10	0.6	5113	2.1	Down	30035	0.000294543	16	8	2463	1978	Down	0.00658402	-0.636617	-0.640629	-2.18151
MA0806.1	TBX4	0.12	14	0.9	6029	2.4	Down	31011	7.43089e-05	16	10	2463	2197	Down	0.00509868	-0.408462	-0.48723	-2.29254
MA0474.2	ERG	0.14	7	0.4	3539	1.4	Down	28200.5	0.00290864	16	5	2463	1669	Down	0.00493785	-1.07313	-1.02367	-2.30646
MA0513.1	SMAD2::SMAD3::SMAD4	0.12	2	0.1	1601	0.7	Down	26946	0.0111601	16	2	2463	1170	Down	0.00490757	-1.89803	-1.64888	-2.30913
MA1132.1	JUN::JUNB	0.06	0	0	921	0.4	Down	25576	0.0396296	16	0	2463	734	Down	0.004901	-3.39513	-3.29852	-2.30972
MA0732.1	EGR3	0.15	0	0	1161	0.5	Down	25584	0.0393611	16	0	2463	735	Down	0.00488534	-3.39415	-3.30048	-2.31111
MA1135.1	FOSB::JUNB	0.09	2	0.1	2525	1	Down	26429.5	0.0184401	16	1	2463	982	Down	0.00430329	-2.39281	-2.13325	-2.3662
MA1134.1	FOS::JUNB	0.11	2	0.1	2550	1	Down	26470	0.0177471	16	1	2463	987	Down	0.00419506	-2.38914	-2.14057	-2.37726
MA0608.1	Creb3l2	0.15	3	0.2	2911	1.2	Down	27551.5	0.00596284	16	2	2463	1235	Down	0.00406914	-1.85904	-1.72685	-2.3905
MA1144.1	FOSL2::JUND	0.11	2	0.1	2566	1	Down	26539	0.016619	16	1	2463	996	Down	0.00402288	-2.3826	-2.15366	-2.39546
MA0753.1	ZNF740	0.15	8	0.5	5394	2.2	Down	27317.5	0.00763446	16	3	2463	1381	Down	0.00392888	-1.53576	-1.40257	-2.40573
MA0099.3	FOS::JUN	0.11	2	0.1	2600	1.1	Down	26657.5	0.014828	16	1	2463	1011	Down	0.003799	-2.37182	-2.17522	-2.42033
MA0093.2	USF1	0.12	3	0.2	2394	1	Down	28243.5	0.00276885	16	3	2463	1410	Down	0.00362055	-1.52077	-1.43254	-2.44123
MA0057.1	MZF1(var.2)	0.05	11	0.7	3727	1.5	Down	27001	0.0105604	16	6	2463	1788	Down	0.00361309	-0.902957	-0.881995	-2.44212
MA1138.1	FOSL2::JUNB	0.1	2	0.1	2681	1.1	Down	26995.5	0.010619	16	1	2463	1054	Down	0.00357821	-2.34179	-2.23528	-2.44633
MA0649.1	HEY2	0.14	2	0.1	2311	0.9	Down	26776.5	0.0132028	16	1	2463	1042	Down	0.00357794	-2.35005	-2.21877	-2.44637
MA0131.2	HINFP	0.14	1	0.1	1736	0.7	Down	27117	0.00938871	16	1	2463	1053	Down	0.00357636	-2.34248	-2.23391	-2.44656
MA0160.1	NR4A2	0.06	4	0.3	2337	0.9	Down	28148	0.00308804	16	4	2463	1525	Down	0.00355884	-1.28295	-1.18304	-2.44869
MA0807.1	TBX5	0.14	33	2.1	11520	4.7	Down	32423.5	8.31146e-06	16	13	2463	2419	Down	0.00300934	-0.157754	-0.263506	-2.52153
MA0098.3	ETS1	0.14	5	0.3	3215	1.3	Down	28785	0.00146239	16	4	2463	1596	Down	0.00231983	-1.25013	-1.24867	-2.63454
MA1102.1	CTCFL	0.15	4	0.3	3137	1.3	Down	29294	0.000778292	16	4	2463	1604	Down	0.00226599	-1.24653	-1.25588	-2.64474
MA0527.1	ZBTB33	0.15	0	0	1597	0.6	Down	26512	0.0170527	16	0	2463	851	Down	0.00219972	-3.28851	-3.51176	-2.65763
MA0477.1	FOSL1	0.15	2	0.1	2705	1.1	Down	27094	0.00961136	16	1	2463	1067	Down	0.0018622	-2.33295	-2.25296	-2.72997
MA0595.1	SREBF1	0.11	3	0.2	2266	0.9	Down	28327.5	0.00251332	16	3	2463	1431	Down	0.00178732	-1.51011	-1.45386	-2.7478
MA0616.1	Hes2	0.14	2	0.1	2409	1	Down	28481	0.00210135	16	2	2463	1324	Down	0.0014753	-1.80886	-1.8272	-2.83112
MA0156.2	FEV	0.15	10	0.6	4834	2	Down	29132.5	0.000953801	16	6	2463	1874	Down	0.00119359	-0.869079	-0.949751	-2.92315
MA0803.1	TBX15	0.13	4	0.3	2397	1	Down	28278.5	0.00265962	16	3	2463	1501	Down	0.00107524	-1.47567	-1.52273	-2.9685
MA0491.1	JUND	0.15	2	0.1	2925	1.2	Down	27919	0.00399454	16	1	2463	1172	Down	0.000637574	-2.26528	-2.38831	-3.19547
MA0759.1	ELK3	0.14	4	0.3	3229	1.3	Down	29399.5	0.00068037	16	3	2463	1582	Down	0.000276615	-1.43777	-1.59854	-3.55812
MA0831.2	TFE3	0.15	10	0.6	5979	2.4	Down	31540.5	3.35992e-05	16	7	2463	2081	Down	0.00022485	-0.690295	-0.894418	-3.64811
MA0814.1	TFAP2C(var.2)	0.15	15	0.9	10355	4.2	Down	31624	2.95574e-05	16	7	2463	2082	Down	0.000220319	-0.689948	-0.895111	-3.65695
MA0692.1	TFEB	0.14	19	1.2	6647	2.7	Down	28564.5	0.00190421	16	8	2463	2176	Down	0.000199652	-0.567815	-0.778232	-3.69973
MA0017.2	NR2F1	0.09	5	0.3	3617	1.5	Down	31221	5.44547e-05	16	5	2463	1884	Down	0.000168915	-0.985745	-1.19843	-3.77233
MA0748.1	YY2	0.08	0	0	1544	0.6	Down	28376	0.00237579	16	0	2463	1084	Down	0.000134064	-3.11404	-3.86071	-3.87269
MA0739.1	Hic1	0.05	2	0.1	2430	1	Down	29991	0.000312592	16	2	2463	1516	Down	8.07068e-05	-1.71121	-2.0225	-4.09309
MA0685.1	SP4	0.15	0	0	2244	0.9	Down	28712	0.00159694	16	0	2463	1126	Down	6.26264e-05	-3.08663	-3.91553	-4.20324
MA0751.1	ZIC4	0.15	1	0.1	2713	1.1	Down	29694	0.000464274	16	1	2463	1359	Down	5.79852e-05	-2.15853	-2.6018	-4.23668
MA0812.1	TFAP2B(var.2)	0.14	8	0.5	9831	4	Down	33370	1.67899e-06	16	6	2463	2055	Down	5.13403e-05	-0.802587	-1.08273	-4.28954
MA0823.1	HEY1	0.15	3	0.2	3988	1.6	Down	30258	0.000217139	16	2	2463	1554	Down	4.77638e-05	-1.69336	-2.05821	-4.3209
MA0506.1	NRF1	0.15	0	0	3286	1.3	Down	28976	0.00115823	16	0	2463	1159	Down	4.49414e-05	-3.0658	-3.95719	-4.34735
MA0056.1	MZF1	0	16	1	5979	2.4	Down	29406	0.000674728	16	7	2463	2160	Down	3.61804e-05	-0.663424	-0.948159	-4.44153
MA0006.1	Ahr::Arnt	0.01	1	0.1	2538	1	Down	29965	0.000323738	16	1	2463	1396	Down	3.57507e-05	-2.13916	-2.64054	-4.44672
MA0155.1	INSM1	0.12	1	0.1	2516	1	Down	30064.5	0.000282993	16	1	2463	1408	Down	3.04425e-05	-2.13299	-2.65288	-4.51652
MA0815.1	TFAP2C(var.3)	0.15	2	0.1	5324	2.2	Down	31119	6.33708e-05	16	2	2463	1587	Down	2.96806e-05	-1.67821	-2.08851	-4.52753
MA0761.1	ETV1	0.15	13	0.8	9039	3.7	Down	32801.5	4.44408e-06	16	7	2463	2170	Down	2.76559e-05	-0.660093	-0.954821	-4.55821
MA0004.1	Arnt	0.1	4	0.3	4179	1.7	Down	31104.5	6.47453e-05	16	3	2463	1743	Down	2.66004e-05	-1.36788	-1.73832	-4.57511
MA0003.3	TFAP2A	0.13	8	0.5	10481	4.3	Down	33833	7.38717e-07	16	6	2463	2091	Down	2.26402e-05	-0.790063	-1.10778	-4.64512
MA0632.1	Tcfl5	0.01	4	0.3	9290	3.8	Down	31235	5.3328e-05	16	2	2463	1617	Down	1.89244e-05	-1.6647	-2.11552	-4.72298
MA0062.2	Gabpa	0.14	2	0.1	2812	1.1	Down	29901	0.000352782	16	1	2463	1448	Down	1.75597e-05	-2.11279	-2.69328	-4.75548
MA1099.1	Hes1	0.11	19	1.2	13488	5.5	Down	35170	5.9802e-08	16	10	2463	2376	Down	1.40325e-05	-0.351974	-0.600206	-4.85286
MA0615.1	Gmeb1	0.14	25	1.6	15730	6.4	Down	33548.5	1.22712e-06	16	8	2463	2278	Down	8.75197e-06	-0.534778	-0.844306	-5.05789
MA0764.1	ETV4	0.14	13	0.8	10082	4.1	Down	33595.5	1.12918e-06	16	7	2463	2213	Down	7.67656e-06	-0.645942	-0.983123	-5.11483
MA1106.1	HIF1A	0.13	6	0.4	6002	2.4	Down	32328	9.70984e-06	16	4	2463	1937	Down	7.51693e-06	-1.11049	-1.52796	-5.12396
MA0603.1	Arntl	0.15	2	0.1	3590	1.5	Down	30687	0.000118834	16	1	2463	1529	Down	5.3507e-06	-2.07354	-2.77178	-5.27159
MA0733.1	EGR4	0.15	0	0	3055	1.2	Down	30496	0.000155829	16	0	2463	1349	Down	3.27767e-06	-2.95634	-4.17611	-5.48443
MA0024.3	E2F1	0.15	0	0	5779	2.3	Down	30848	9.42511e-05	16	0	2463	1393	Down	1.72863e-06	-2.9332	-4.2224	-5.7623
MA1122.1	TFDP1	0.09	0	0	2874	1.2	Down	30888	8.89355e-05	16	0	2463	1398	Down	1.60476e-06	-2.93061	-4.22756	-5.79459
MA0872.1	TFAP2A(var.3)	0.15	2	0.1	5320	2.2	Down	32714	5.14484e-06	16	2	2463	1774	Down	1.29924e-06	-1.59788	-2.24917	-5.88631
MA0116.1	Znf423	0.15	2	0.1	5419	2.2	Down	32718	5.11062e-06	16	2	2463	1775	Down	1.27467e-06	-1.59748	-2.24998	-5.8946
MA0738.1	HIC2	0.02	1	0.1	3029	1.2	Down	32138.5	1.31777e-05	16	1	2463	1656	Down	6.55209e-07	-2.016	-2.88686	-6.18362
MA0813.1	TFAP2B(var.3)	0.15	3	0.2	6202	2.5	Down	32651	5.71366e-06	16	2	2463	1814	Down	5.91092e-07	-1.5818	-2.28133	-6.22834
MA0765.1	ETV5	0.09	12	0.8	10738	4.4	Down	34215	3.68103e-07	16	6	2463	2226	Down	3.7828e-07	-0.744943	-1.19802	-6.42219
MA0471.1	E2F6	0.08	4	0.3	6487	2.6	Down	34450	2.37755e-07	16	4	2463	2063	Down	3.6944e-07	-1.06504	-1.61885	-6.43246
MA0871.1	TFEC	0.12	14	0.9	8067	3.3	Down	32436.5	8.1367e-06	16	6	2463	2229	Down	3.36422e-07	-0.743972	-1.19997	-6.47312
MA0767.1	GCM2	0.15	11	0.7	7576	3.1	Down	33510.5	1.31223e-06	16	6	2463	2235	Down	2.64821e-07	-0.742033	-1.20384	-6.57705
MA0470.1	E2F4	0.1	0	0	3509	1.4	Down	31968	1.72821e-05	16	0	2463	1533	Down	1.86856e-07	-2.86414	-4.36051	-6.72849
MA0740.1	KLF14	0.15	0	0	3677	1.5	Down	31968	1.72821e-05	16	0	2463	1533	Down	1.86856e-07	-2.86414	-4.36051	-6.72849
MA0742.1	Klf12	0.15	0	0	2891	1.2	Down	32360	9.21796e-06	16	0	2463	1582	Down	7.9229e-08	-2.84145	-4.40589	-7.10112
MA1107.1	KLF9	0.15	5	0.3	8406	3.4	Down	34653	1.62122e-07	16	4	2463	2143	Down	3.05671e-08	-1.03761	-1.67373	-7.51475
MA0747.1	SP8	0.13	4	0.3	7153	2.9	Down	34402	2.60098e-07	16	3	2463	2056	Down	2.75705e-08	-1.24878	-1.97652	-7.55956
MA0146.2	Zfx	0.04	0	0	3351	1.4	Down	33112	2.62394e-06	16	0	2463	1676	Down	1.32669e-08	-2.79983	-4.48914	-7.87723
MA0741.1	KLF16	0.11	2	0.1	6425	2.6	Down	33593	1.13419e-06	16	1	2463	1859	Down	9.91083e-09	-1.93261	-3.05364	-8.00389
MA0079.3	SP1	0.12	12	0.8	19297	7.8	Down	35954	1.24016e-08	16	6	2463	2307	Down	7.86328e-09	-0.719167	-1.24958	-8.1044
MA0524.2	TFAP2C	0.11	1	0.1	6489	2.6	Down	34321	3.02477e-07	16	1	2463	1892	Down	4.38552e-09	-1.91992	-3.07902	-8.35798
MA0039.3	KLF4	0.15	3	0.2	5119	2.1	Down	35072.5	7.2353e-08	16	3	2463	2114	Down	4.18153e-09	-1.22872	-2.01665	-8.37867
MA0259.1	ARNT::HIF1A	0.08	6	0.4	9681	3.9	Down	36130	8.62412e-09	16	5	2463	2268	Down	3.0497e-09	-0.851967	-1.46599	-8.51574
MA0811.1	TFAP2B	0.1	1	0.1	6611	2.7	Down	34617	1.73575e-07	16	1	2463	1927	Down	1.75036e-09	-1.90671	-3.10545	-8.75687
MA0599.1	KLF5	0.07	6	0.4	10806	4.4	Down	35126	6.51802e-08	16	3	2463	2167	Down	5.50404e-10	-1.21086	-2.05236	-9.25932
MA0746.1	SP3	0.08	2	0.1	6639	2.7	Down	34604.5	1.77732e-07	16	1	2463	1979	Down	3.97409e-10	-1.8875	-3.14386	-9.40076
MA0516.1	SP2	0.14	11	0.7	20758	8.4	Down	36489.5	4.05941e-09	16	5	2463	2319	Down	1.34734e-10	-0.835929	-1.49807	-9.87052
MA0810.1	TFAP2A(var.2)	0.09	0	0	6127	2.5	Down	34984	8.59279e-08	16	0	2463	1910	Down	5.03506e-11	-2.70558	-4.67763	-10.298
MA0493.1	Klf1	0.12	2	0.1	6200	2.5	Down	35674	2.19357e-08	16	1	2463	2117	Down	3.03154e-12	-1.83889	-3.24108	-11.5183

## Sheet: Genes
>Ailuropoda_melanoleuca_IFNB1_sequence.fa.txt
CAATTTCTTTACCCTTACCGTGCATCTTCCCACCACAGGGCCTTTACACATGCAGTTCCAGCTGATCTTCCTTTTGATTTCAGCTCCACTGTCACTATCTCAGGGCGGTCTTCTCTGACCTCTCCTACATCATATATCTCCATATCATAAGAAGTCACGGTACTATGAACCTCTCCTCTGTAACACTGTCACCCTTGCATTTTATTTTTGTGTAATTCTCTGATTAATGTTCTTCTCCCCTAATTAATTGTACAATCCATGAGAGTGAGGATTATAATCTGTAGCAGCTCAGCTGAATTCTTTGCACTCAGTGGGGTTTTGATAAATTCGGGTTGAAAGGTAATGCAAAGTTTTCTGAAAACTTAAAAGTTATTACTTTATCATAATTATTATAAACTT…
>Canis_familiaris_ENSCAFG00000001653_sequence.fa.txt
CCCCATTCTCCAAACATTTGCATAAATTTATACTTCCATTCTCCAAACATTTGCATAAATTTATACTTCCATTGTGTATATTAGAATATTCTTTTCCCACGACTTTTTCAAATCTTACTGGTGAAAAATGATTACTTCATTTCTAGTATGATTTACATTTCTTAGTAACATGAACAGATTTTCATAGCTTTCTTGGCCCTTAATATTTCTTTTCCTGATATCTGGCTATTCACAAACTTTTCTGACACCTTTCTATTAATTTTAAGGGCTGCTTGTATGTGAATAAAATTATCCCTTTCTCACTCTGGATTGTAACAATGTTTTTGATACTGCTTTTCCTCTTTAACTTTGTTTTTTTTGTCATTGAAATTTATAACTTGTTTCTAGTCATATTTATCA…
>Cricetulus_griseus_crigri_Ifnb1_sequence.fa.txt
AAACCCAGTAACATTGAACAGATATCATCATTATTAATCCCTCAGGTTTCTTTTCCTGGTATCTGGCTACTTATAAATTTTTCTGTTGGGGACCTTTTGGAGAGGGAAGAAAAATGATGCATTTCATTATACATCGTGAGTATGGTTCTGGCCCTACTCTTCCTCTGAGTTTCTGGGTGGCTTTGGTACACTGAAATGTATAATGTGCCTACAGTCACATTATGAGTATTTTCCTTCATGCCTTGGGATTGACATAGTGATGCAATAGATCACCCTTGTTCCAATGTCATTTTTCATATTCCTTATTTTTCTCCCCTGGAATTTGGTCATTGACCTTCTAATCCACTTCATATATTTTATGTGTCTTATAATATTAGACAAACTTCATGTTCTCTCTAG…
>Dasypus_novemcinctus_IFNB1_sequence.fa.txt
AAAGAAAAATTTCTTAACATGGCCTTATAAGCCTTGCATAATCTGGCTCCTACTTGCCCTGTCCTCATCTTGGATCATTATGTGATTTATTCTTTTTATTTTGGCCACAATGGCCGTTGTCCAGTCTTTTGCCCTTACCATGCATTACCCCACAGGGCCTTTGCACAAACAATTCCATCTGACCTTCCTCTTGATATCATGAATCTCTTCTCTGTAACAGTTGTCATATTTGCATTTTATGTTTGTATATTAATTTTTCAATTAATGTTCTTTTCCATTTAACTGTAAGATGAGAGTGAGGGCTACCTATCTCCAGTATCTGATACAGTTCCTTGGACAAAGTGAAGGTTCAGCACATTCAGGTTGAAAAATATAATGTAGGTTTTTCTGAAAGCTGAA…
>Felis_catus_IFNB1_sequence.fa.txt
TGTATTTTACTTCTGTGTAATTCTTTGATTAATGTTCTTCTCTCCTAGTAAACTGTACAATCCATGAAAGTGAGGATTACAATCTGTATCGGCTCAGATGAGTTCTTTGCACTCAGTGAGGTTTTGGTAAATTCAGGTTGAAAGATAAGGCAAGGTTTTCTGAAAACTTAAAAGTTATTAACTTTAAATGTAAAAATTATTACAAATTATTTTTGTATGAAAATCTTTGGAAATGTACATATGCCTTCCTGCTTATATAAGCAGGATATAAAAGTATTAATTTAAGTTTTAATGATTCTTTTATTAAAATCTGTTACTATATTCTAGCAAAAAGAAAATGGCCTTAAAAATATTGATGTAGAACCATGTGTTTCTACAGTAACATCCTCTGACTGCTTG…
>Gorilla_gorilla_IFNB1_sequence.fa.txt
TCTTTGTTACTATGATAGTAATATAACAAACATTTATATATGTTTTGTATGTATCTATAATACACATGCACATACACATGCATATTTCTGCAGGGATAGCCATAGGTAAATAACTAGTAACGGTATTGCAAGTTAAAGGAACAATTTCATTGCTTGAAATTTTAAATTTTGAAATACACTGCCAATTTTCATGGTCTCTCCTTGTAAACTAGTTTGGGCTTTCTCACAGCATGACAGGCTCAGGGCAGTCAGACCATCCTGGCCAAAGGCTTCAAGAGCAGAGTGCCACAGACCACAACTGCTTCTAATCAGCCATCTTCCCAAAGCCTTCTCTTTTTTCTATTAATAACTTTGTATGAGATTCCATCTTAATACTTTTCTGTTGTTTGGTCTTGTAAG…
>Homo_sapiens_IFNB1_sequence.fa.txt
TGTGTCTATATCAGCTGATTGTCCTTTTTGATGGCTGAATAATATTCCATCTTGTCCACGTGATAGTATTACTTGACAAGCTCCCTGCTGATGGACATTTGTCTTTGTTACTATGATAGTAATATAATCAACATTTATATATGTTTTGTATGTATCTATAATACACATGCACATACACATGCATATTTCTGCAGGGATAGCCATAGTAAATAACTAGTAACGGTATTGCAAGTTAAAGGAACAATCTCATTGCTTGAAATTTTAAATTTTGAAATACACTGCCAATTTTCATGGTCTCTCCTTGTAAGCTAGTTTGGGCTTTCTCACAGCATGACAGGCTCAGGGCAGTCAGACCATCCTGGCCAAAGAGCAGAGTGCCACAGACCACAACTGCTTCTA…
>Loxodonta_africana_IFNB1_sequence.fa.txt
CATCTCATCGCAGGAACCTCAGGTCCAAAGGACTTGCTCTGCTCCCAGCACGCTTTCTTGGTGGTATGAGATTCCCATGACTCTCTGCTCTCTTCTCTCTTTTATCTCTCAAAAGAGATTGGCTTAAGACACTACCCAATCTTGTAGACCTCGTCAGTATAATTGCTGCTAATCCATCTTATTGCATCATAGTGATAGGATTTATAACATATAGGGAAATCATATCAGAAGATAAAATGGTAGACAATCATAAATCATACAAGGGATTGATGACCTAGCCAAGTTGACAGATATGTTGTGGGGACACAGTTCAGTCCATGACACCATACCATACCCATTGCTGTCAAGTTGATTCCAACACACAGTGACCGTATAGGACAGAGTAGAACTGCCTCATAG…
>Macaca_mulatta_IFNB1_sequence.fa.txt
CTATGATAGTAATATAATAAACATTTATATATGTTTTGTATGTATCTATAATACACACGCACATACACATGCATACTTCTGCAGGGATAGCCATAGGTAAATAACTAGTAATGGTATTGCAAGTTAAAGGAACAATTTCATTGCTTGAAATTTTAAATTCTGAAATACACTGCCAATTTTCATGGTCTCTCCTTGTCAGCTAGTTTGGGCTTTCTCAAAGCACGACAGGCTCAGGGCAGTCAGACCATCCTGGCCAAAGGCTTCAAGAGCAGAGTGTCACAGACCACAAATGCTTCTAATCAGCCATCTTCCCAAAGCCTTCTCTTTTTTCTAGTAATAAATTTATATGAGATTCCATCTCAGTACTTTTCTGTTGTTTGGTCTTATAAGAGCTTATTT…
>Mus_musculus_Ifnb1_sequence.fa.txt
CAGACAGGTCTCATCTTTATCAGTCCCTCAAGGTTCTCTTCCTGGCGTCTGGCTAGTTTTAATTTTTCTGTGGGGAACCCCCTGGAGAGGGCAGAGAATGATGTTTTCCATTCTTTATCACCAGCATGGTTCTGACACTGGCCTTTCCCTGGCTTTCTTGGTGGCTTTGCTATACTGAAATGTATAATTTGTCCACAGTCACATTATCAGTATTTCCTACTATGCCTTGGAATTCATGTATTGATAAAATAGAACACCCTTCTTCCAATGTCATTTTTCACATTCCTTTATTTGGTCATTTGACCTTCTAATCCACTGCATATGTTTTATGTATCTTATAATATTGAACAAATCTCACTTTGCCCTTAGTCAATATGTAATAATGTTTATGTATTGTTG…
>Nomascus_leucogenys_IFNB1_sequence.fa.txt
GTTACTATGATAGTAATATAATAAACATTTACATATGTTTTGTATGTATCTATAATACACAAGCACATACACATGCATACTTCTGCAGGGATAGCCATAGGTAAATAACTAGTAACGGTATTGCAAGTTAAAGGAACAATTTCATTGCTTGAAATTTTAAATTTTGAAATATACTGCCAATTTTCATGGTCTCTCCTTGTAAGCTAGTTTGGGCTTTCTCACAGCATGACAGGCTCCGGGCAGTCAGACCATTCTGGCCAAAGGCTTCAAGAGCAGAGTGCCACAGACCACAACTGCTTCTAATCAGCCATCTTCCCAAAGCCTTCTCTTTTTTATAGTAATAACTTTGTATAAGATTCCATCTTAATACTTTTCTGTTGTTTGGTCTTATAAGAGCTT…
>Pan_troglodytes_IFNB1_sequence.fa.txt
TTGTTACTATGATAGTAATATAATAAACATTTATATATGTTTTGTATGTATCTATAATACCCGTGCACATACACATGCATATTTCTGCAGGGATAGCCATAGGTAAATAACTAGTAACGGTATTGCAAGTTAAAGGAACAATTTCATTGCTTGAAATTTAAAATTTTGAACTACACTGCCAATTTTCATGGTCTCTCCTTGTAAGCTAGTTTGGGCTTTCTCACAGCATGACAGGCTCAGGGCAGTCAGACCATCCTGGCCAAAGGCTTCAAGAGCAGAGTGCCACAGACCACAACTGCTTCTAATCAGCCATCTTCCCAAAGCCTTCTCTTTTTTCTATTAATAACTTTGTATGAGATTCCATCTTAATACTTTTCTGTTGTTTGGTCTTGTAAGAGC…
>Panthera_tigris_altaica_IFNB1_sequence.fa.txt
TTTACTTCTGTGTAATTCTTTGATTAATGTTCTTCTCCCCTAGTAAACTGTACAATCCATGAAAGTGAGGATTACAATCTGTAGCAGCTCAGATGAGTTCTTTGCACTCAGTGAGGTTTTGGTAAATTCAGGTTGAAAGATAAGGCAAGGTTTTCTGAAAACTTAAAAGTTATTAACTTTAAATGTAAAAATAATTACAAATTATTTTTGTATTAAAATCTTTAGAAATGTACATATGCCTTCCTGCTTATATAAGCAGGATATAAAAATATTAATTTAATTTTTAATGATTCTTTTATTAAACTCTGTTACTATATTCTAGCAAAAAGAAAATGGCCTTAAAAATATTGACGTAGAACCATGTGTTTCTACAGTAACATCCTCTGATTGCTTGATTTT…
>Rattus_norvegicus_Ifnb1_sequence.fa.txt
ACCAAAGCTAGATAAGATTGAAGCCAAAGAGTGCATGCTGAAACGGACCGGATGTAGATCTCTCCTGAGAGACACATCCAGAGCATGTCAAATGCAGAGGTGAATGCTAGCAGCAAACCACTGAACTGAGAACAGGACCCCCTTTGAGGGAATTAGAGGAAGGATTGAAAGAGCTGAAGGAGCTTGCAACCCCATAAAAACAACAATGTCAACCAACCAGAGCTCCCTGGGACTAAACCACTACAGAAAAACTATACATGGACTGACCCAGGGCTCCAACTGCATATGTAGCAGAGAATAGCCTTGTTGGGGCACCAGGGGAAGGGGAAGCCCTTGATCCTGCCAAGGTTGGACCCCCAGTGCAGGGGAATGTCACAGAGGGTGGGGAGCTGTAAGGGG…
>Sus_scrofa_IFNB1_sequence.fa.txt
TGCATTCTTCCACCACAGGGCCTTTGCACATACAGTCCCATCTGACTTTTCTTCTGATGTCAGCTTCAGTGTCACTACCTCAGGTCAGTCTTCTCTAATCTCTTCTACTATATTAGGTCCTTATATCATAGGAACCCACTCTACCACATACCTCTCCTCTGTAAAAGTTGTCACTATCACATTTTTACTTTTGTATATTTCTTTGGTTAATGTTCTTTTCCCCACTTAAGTATGATCCATGAGAGTGAGGATTACAAGCTGCAGCAGCTAATGCTACAATGGTACACAGCGTGGGTTTAGTAAATTTGGTTTGAAAAATAACACAAGGTTTTCTGAAAACTGAAAATCATTACTTAAAATATTATAATTATTAGAACTTCTCTTTAAAGTGTACTATAT…
>Tursiops_truncatus_IFNB1_sequence.fa.txt
CCTTACCATGCATCCTCCCACCACAGGGCCTTTGCATATTGCAGTCCCATCTGATCTTCCTTCTGATTTTAGCTCCAGTGTCATTACCTCAGGGCAGTCTTCTCTGATTTCTTCTACTACATTATGTCCTTATATCATAGGTCCCCTTATATCATAGGTACACACAATATCACTTACCCCTCCTCTGTAACATTTGTTACCATTGCATTTTTAGTTTTGTGTATTTCTTTGATAAATGTTCTGTCCCCTGCTTAACTGTATGATCCATGAGAGTGAGGATTACAATCTGCAGCAGCTCATGCTACAGCTGCCCACAGTGTGGATTTAGTAAATTCAGGCTGAAAGATAATGCAAGGTTTCCTGAAAACTGAAAGTTATTACTTTAAGTATCATAATTAT…

## Sheet: Background
ENSG00000186092
ENSG00000279928
ENSG00000279457
ENSG00000278566
ENSG00000273547
ENSG00000187634
ENSG00000188976
ENSG00000187961
ENSG00000187583
ENSG00000187642
ENSG00000188290
ENSG00000187608
ENSG00000188157
ENSG00000237330
ENSG00000131591
ENSG00000162571
ENSG00000186891
ENSG00000186827
ENSG00000078808
ENSG00000176022
ENSG00000184163
ENSG00000160087
ENSG00000162572
ENSG00000131584
ENSG00000169972
ENSG00000127054
ENSG00000224051
ENSG00000169962
ENSG00000107404
ENSG00000162576
ENSG00000175756
ENSG00000221978
ENSG00000242485
ENSG00000235098
ENSG00000205116
ENSG00000179403
ENSG00000215915
ENSG00000160072
ENSG00000197785
ENSG00000205090
ENSG00000160075
ENSG00000279244
ENSG00000228594
ENSG00000197530
ENSG00000189409
ENSG00000248333
ENSG00000189339
ENSG00000008128
ENSG00000215790
ENSG00000008130
ENSG00000078369
ENSG00000169885
ENSG00000178821
ENSG00000142609
ENSG00000187730
ENSG00000067606
ENSG00000162585
ENSG00000157933
ENSG00000116151
ENSG00000157916
ENSG00000157911
ENSG00000149527
ENSG00000157881
ENSG00000197921
ENSG00000157873
ENSG00000157870
ENSG00000142606
ENSG00000215912
ENSG00000169717
ENSG00000142611
ENSG00000130762
ENSG00000162591
ENSG00000158109
ENSG00000116213
ENSG00000078900
ENSG00000162592
ENSG00000235169
ENSG00000130764
ENSG00000116198
ENSG00000169598
ENSG00000198912
ENSG00000196581
ENSG00000131697
ENSG00000069424
ENSG00000116254
ENSG00000116251
ENSG00000158286
ENSG00000116237
ENSG00000173673
ENSG00000158292
ENSG00000097021
ENSG00000069812
ENSG00000187017
ENSG00000215788
ENSG00000171680
ENSG00000162408
ENSG00000173662
ENSG00000204859
ENSG00000162413
ENSG00000116273
ENSG00000041988
ENSG00000007923
ENSG00000171735
ENSG00000049245
ENSG00000049246
ENSG00000049247
ENSG00000049249
ENSG00000116288
ENSG00000116285
ENSG00000162426
ENSG00000142599
ENSG00000074800
ENSG00000131686
ENSG00000197241
ENSG00000142583
ENSG00000180758
ENSG00000049239
ENSG00000171621
ENSG00000171612
ENSG00000188807
ENSG00000171608
ENSG00000171603
ENSG00000280113
ENSG00000178585
ENSG00000162441
ENSG00000173614
ENSG00000162444
ENSG00000130939
ENSG00000054523
ENSG00000142657
ENSG00000251503
ENSG00000175279
ENSG00000241563
ENSG00000160049
ENSG00000142655
ENSG00000130940
ENSG00000175262
ENSG00000120948
ENSG00000277726
ENSG00000009724
ENSG00000116649
ENSG00000171824
ENSG00000198793
ENSG00000171819
ENSG00000120942
ENSG00000204624
ENSG00000116661
ENSG00000132879
ENSG00000116663
ENSG00000116670
ENSG00000162490
ENSG00000177674
ENSG00000215910
ENSG00000177000
ENSG00000011021
ENSG00000175206
ENSG00000120937
ENSG00000116685
ENSG00000083444
ENSG00000116688
ENSG00000116691
ENSG00000120949
ENSG00000028137
ENSG00000048707
ENSG00000162496
ENSG00000204518
ENSG00000188984
ENSG00000157330
ENSG00000116726
ENSG00000116721
ENSG00000239810
ENSG00000279195
ENSG00000179172
ENSG00000120952
ENSG00000243073
ENSG00000187545
ENSG00000204510
ENSG00000232423
ENSG00000280267
ENSG00000274764
ENSG00000229571
ENSG00000277058
ENSG00000275774
ENSG00000179412
ENSG00000204505
ENSG00000279804
ENSG00000270601
ENSG00000182330
ENSG00000204501
ENSG00000204481
ENSG00000204480
ENSG00000204479
ENSG00000204478
ENSG00000162494
ENSG00000162493
ENSG00000116731
ENSG00000189337
ENSG00000171729
ENSG00000204464
ENSG00000142621
ENSG00000142634
ENSG00000162438
ENSG00000142615
ENSG00000215704
ENSG00000132906
ENSG00000116138
ENSG00000116771
ENSG00000197312
ENSG00000215695
ENSG00000116786
ENSG00000162461
ENSG00000162460
ENSG00000162458
ENSG00000233954
ENSG00000065526
ENSG00000116809
ENSG00000183888
ENSG00000173641
ENSG00000186510
ENSG00000184908
ENSG00000185519
ENSG00000142627
ENSG00000142632
ENSG00000132881
ENSG00000037637
ENSG00000055070
ENSG00000187144
ENSG00000157191
ENSG00000268991
ENSG00000219481
ENSG00000237847
ENSG00000279132
ENSG00000058453
ENSG00000117122
ENSG00000159363
ENSG00000117118
ENSG00000117115
ENSG00000142623
ENSG00000142619
ENSG00000159339
ENSG00000280226
ENSG00000276747
ENSG00000179051
ENSG00000074964
ENSG00000117148
ENSG00000117154
ENSG00000179023
ENSG00000009709
ENSG00000179002
ENSG00000255275
ENSG00000159423
ENSG00000169991
ENSG00000127481
ENSG00000127463
ENSG00000053372
ENSG00000162482
ENSG00000053371
ENSG00000040487
ENSG00000077549
ENSG00000173436
ENSG00000270136
ENSG00000158747
ENSG00000158748
ENSG00000162542
ENSG00000178828
ENSG00000169914
ENSG00000188784
ENSG00000188257
ENSG00000127472
ENSG00000117215
ENSG00000158786
ENSG00000187980
ENSG00000162543
ENSG00000158816
ENSG00000162545
ENSG00000090432
ENSG00000183114
ENSG00000158825
ENSG00000158828
ENSG00000244038
ENSG00000117245
ENSG00000189410
ENSG00000127483
ENSG00000075151
ENSG00000117298
ENSG00000142794
ENSG00000162551
ENSG00000076864
ENSG00000090686
ENSG00000187942
ENSG00000142798
ENSG00000219073
ENSG00000142789
ENSG00000070831
ENSG00000162552
ENSG00000184677
ENSG00000070886
ENSG00000173372
ENSG00000159189
ENSG00000173369
ENSG00000133216
ENSG00000215906
ENSG00000227868
ENSG00000004487
ENSG00000169641
ENSG00000179546
ENSG00000125944
ENSG00000125945
ENSG00000204219
ENSG00000088280
ENSG00000007968
ENSG00000117318
ENSG00000197880
ENSG00000142676
ENSG00000011007
ENSG00000057757
ENSG00000011009
ENSG00000117308
ENSG00000117305
ENSG00000179163
ENSG00000188822
ENSG00000189266
ENSG00000188529
ENSG00000142661
ENSG00000142677
ENSG00000185436
ENSG00000158055
ENSG00000001460
ENSG00000001461
ENSG00000117602
ENSG00000184454
ENSG00000133226
ENSG00000169504
ENSG00000020633
ENSG00000117614
ENSG00000117616
ENSG00000187010
ENSG00000183726
ENSG00000188672
ENSG00000204178
ENSG00000157978
ENSG00000117643
ENSG00000162430
ENSG00000255054
ENSG00000117640
ENSG00000127423
ENSG00000182749
ENSG00000117632
ENSG00000158006
ENSG00000158008
ENSG00000158014
ENSG00000158022
ENSG00000175087
ENSG00000197245
ENSG00000142684
ENSG00000142675
ENSG00000188782
ENSG00000130695
ENSG00000142669
ENSG00000158062
ENSG00000169442
ENSG00000176092
ENSG00000176083
ENSG00000131914
ENSG00000117682
ENSG00000198830
ENSG00000117676
ENSG00000117713
ENSG00000060642
ENSG00000204160
ENSG00000175793
ENSG00000142751
ENSG00000198746
ENSG00000090273
ENSG00000131910
ENSG00000175707
ENSG00000253368
ENSG00000158246
ENSG00000280403
ENSG00000090020
ENSG00000142784
ENSG00000186501
ENSG00000142765
ENSG00000142733
ENSG00000142748
ENSG00000174950
ENSG00000181773
ENSG00000158195
ENSG00000126705
ENSG00000000938
ENSG00000126709
ENSG00000009780
ENSG00000117758
ENSG00000117751
ENSG00000278868
ENSG00000130775
ENSG00000117748
ENSG00000130768
ENSG00000158156
ENSG00000158161
ENSG00000169403
ENSG00000126698
ENSG00000130770
ENSG00000130766
ENSG00000130772
ENSG00000204138
ENSG00000180198
ENSG00000180098
ENSG00000120656
ENSG00000188060
ENSG00000162419
ENSG00000198492
ENSG00000116329
ENSG00000159023
ENSG00000253304
ENSG00000116350
ENSG00000116353
ENSG00000060656
ENSG00000162510
ENSG00000162511
ENSG00000162512
ENSG00000134644
ENSG00000084628
ENSG00000060688
ENSG00000121766
ENSG00000121769
ENSG00000168528
ENSG00000279468
ENSG00000142910
ENSG00000121764
ENSG00000162517
ENSG00000084636
ENSG00000121753
ENSG00000134668
ENSG00000184007
ENSG00000121774
ENSG00000121775
ENSG00000025800
ENSG00000084652
ENSG00000160050
ENSG00000160051
ENSG00000222046
ENSG00000160055
ENSG00000084623
ENSG00000183615
ENSG00000182866
ENSG00000116478
ENSG00000175130
ENSG00000162526
ENSG00000225828
ENSG00000160058
ENSG00000254553
ENSG00000273274
ENSG00000160062
ENSG00000176261
ENSG00000162521
ENSG00000162520
ENSG00000162522
ENSG00000134684
ENSG00000116497
ENSG00000160097
ENSG00000121905
ENSG00000121900
ENSG00000116514
ENSG00000278966
ENSG00000004455
ENSG00000142920
ENSG00000116525
ENSG00000160094
ENSG00000184389
ENSG00000134686
ENSG00000121903
ENSG00000121904
ENSG00000176256
ENSG00000142698
ENSG00000163866
ENSG00000189280
ENSG00000189433
ENSG00000188910
ENSG00000187513
ENSG00000116544
ENSG00000271741
ENSG00000243749
ENSG00000163867
ENSG00000197056
ENSG00000116560
ENSG00000146463
ENSG00000142687
ENSG00000020129
ENSG00000116819
ENSG00000126067
ENSG00000142686
ENSG00000092853
ENSG00000134698
ENSG00000092847
ENSG00000126070
ENSG00000092850
ENSG00000116863
ENSG00000171812
ENSG00000054116
ENSG00000116871
ENSG00000054118
ENSG00000214193
ENSG00000142694
ENSG00000196182
ENSG00000181817
ENSG00000116885
ENSG00000116898
ENSG00000119535
ENSG00000163873
ENSG00000163874
ENSG00000163875
ENSG00000163877
ENSG00000163879
ENSG00000134697
ENSG00000169218
ENSG00000116922
ENSG00000134690
ENSG00000183317
ENSG00000185090
ENSG00000196449
ENSG00000197982
ENSG00000188786
ENSG00000204084
ENSG00000183431
ENSG00000183386
ENSG00000183520
ENSG00000185668
ENSG00000116954
ENSG00000273637
ENSG00000214114
ENSG00000274944
ENSG00000131233
ENSG00000158315
ENSG00000174574
ENSG00000168653
ENSG00000127603
ENSG00000183682
ENSG00000090621
ENSG00000163909
ENSG00000116981
ENSG00000116983
ENSG00000084072
ENSG00000116985
ENSG00000198754
ENSG00000043514
ENSG00000116990
ENSG00000168389
ENSG00000131236
ENSG00000131238
ENSG00000117000
ENSG00000188800
ENSG00000084073
ENSG00000049089
ENSG00000084070
ENSG00000187801
ENSG00000187815
ENSG00000164002
ENSG00000117010
ENSG00000117016
ENSG00000066136
ENSG00000117013
ENSG00000179862
ENSG00000171793
ENSG00000171790
ENSG00000010803
ENSG00000204060
ENSG00000127129
ENSG00000127124
ENSG00000044012
ENSG00000197273
ENSG00000198815
ENSG00000177181
ENSG00000066185
ENSG00000127125
ENSG00000186409
ENSG00000171960
ENSG00000065978
ENSG00000164007
ENSG00000117385
ENSG00000164008
ENSG00000177868
ENSG00000164010
ENSG00000164011
ENSG00000117394
ENSG00000186973
ENSG00000117395
ENSG00000243710
ENSG00000179178
ENSG00000253313
ENSG00000066056
ENSG00000117400
ENSG00000117399
ENSG00000066322
ENSG00000159479
ENSG00000198198
ENSG00000178922
ENSG00000142949
ENSG00000066135
ENSG00000126091
ENSG00000117407
ENSG00000117408
ENSG00000132768
ENSG00000117410
ENSG00000117411
ENSG00000159214
ENSG00000196517
ENSG00000171872
ENSG00000178028
ENSG00000117419
ENSG00000187147
ENSG00000126106
ENSG00000198520
ENSG00000142945
ENSG00000142937
ENSG00000142959
ENSG00000173846
ENSG00000188396
ENSG00000222009
ENSG00000117425
ENSG00000070785
ENSG00000126107
ENSG00000126088
ENSG00000162415
ENSG00000186603
ENSG00000132781
ENSG00000132773
ENSG00000070759
ENSG00000132763
ENSG00000117450
ENSG00000117448
ENSG00000132780
ENSG00000159588
ENSG00000159592
ENSG00000159596
ENSG00000197429
ENSG00000086015
ENSG00000117461
ENSG00000278139
ENSG00000117472
ENSG00000250719
ENSG00000085998
ENSG00000171357
ENSG00000085999
ENSG00000132128
ENSG00000173660
ENSG00000117481
ENSG00000117480
ENSG00000197587
ENSG00000162456
ENSG00000079277
ENSG00000142961
ENSG00000123472
ENSG00000186118
ENSG00000159658
ENSG00000142973
ENSG00000187048
ENSG00000186377
ENSG00000186160
ENSG00000162365
ENSG00000162366
ENSG00000162367
ENSG00000123473
ENSG00000162368
ENSG00000186790
ENSG00000186564
ENSG00000269113
ENSG00000279096
ENSG00000117834
ENSG00000279214
ENSG00000132122
ENSG00000186094
ENSG00000162373
ENSG00000162374
ENSG00000142700
ENSG00000185104
ENSG00000123080
ENSG00000204006
ENSG00000123091
ENSG00000085831
ENSG00000085832
ENSG00000117859
ENSG00000078618
ENSG00000169213
ENSG00000117862
ENSG00000198841
ENSG00000134717
ENSG00000157077
ENSG00000154222
ENSG00000085840
ENSG00000134748
ENSG00000134744
ENSG00000116157
ENSG00000182183
ENSG00000162377
ENSG00000162378
ENSG00000203995
ENSG00000121310
ENSG00000116171
ENSG00000279054
ENSG00000174348
ENSG00000162383
ENSG00000157184
ENSG00000162384
ENSG00000162385
ENSG00000157193
ENSG00000143006
ENSG00000174332
ENSG00000058804
ENSG00000058799
ENSG00000211452
ENSG00000081870
ENSG00000116212
ENSG00000203985
ENSG00000116209
ENSG00000116205
ENSG00000157211
ENSG00000256407
ENSG00000215883
ENSG00000116221
ENSG00000157216
ENSG00000162390
ENSG00000162391
ENSG00000184313
ENSG00000271723
ENSG00000243725
ENSG00000162396
ENSG00000006555
ENSG00000162398
ENSG00000116133
ENSG00000143001
ENSG00000162399
ENSG00000169174
ENSG00000162402
ENSG00000162407
ENSG00000162409
ENSG00000187889
ENSG00000157131
ENSG00000021852
ENSG00000173406
ENSG00000162600
ENSG00000184292
ENSG00000162601
ENSG00000177606
ENSG00000172456
ENSG00000134709
ENSG00000134716
ENSG00000162598
ENSG00000162599
ENSG00000162604
ENSG00000132849
ENSG00000240563
ENSG00000132854
ENSG00000162607
ENSG00000116641
ENSG00000132855
ENSG00000125703
ENSG00000187140
ENSG00000088035
ENSG00000142856
ENSG00000203965
ENSG00000079739
ENSG00000185483
ENSG00000177414
ENSG00000158966
ENSG00000162437
ENSG00000162434
ENSG00000162433
ENSG00000116675
ENSG00000213625
ENSG00000116678
ENSG00000184588
ENSG00000118473
ENSG00000152760
ENSG00000172410
ENSG00000152763
ENSG00000198160
ENSG00000116704
ENSG00000203963
ENSG00000162594
ENSG00000081985
ENSG00000142864
ENSG00000116717
ENSG00000172380
ENSG00000162595
ENSG00000116729
ENSG00000116745
ENSG00000024526
ENSG00000033122
ENSG00000066557
ENSG00000116754
ENSG00000118454
ENSG00000197568
ENSG00000279230
ENSG00000116761
ENSG00000050628
ENSG00000132485
ENSG00000172260
ENSG00000162620
ENSG00000254685
ENSG00000259030
ENSG00000116783
ENSG00000162621
ENSG00000178965
ENSG00000116791
ENSG00000162623
ENSG00000162624
ENSG00000137968
ENSG00000117054
ENSG00000137955
ENSG00000057468
ENSG00000154007
ENSG00000184005
ENSG00000117069
ENSG00000142892
ENSG00000154027
ENSG00000036549
ENSG00000077254
ENSG00000180488
ENSG00000162614
ENSG00000162613
ENSG00000162616
ENSG00000137960
ENSG00000122420
ENSG00000137959
ENSG00000137965
ENSG00000162618
ENSG00000117114
ENSG00000137941
ENSG00000142875
ENSG00000203943
ENSG00000137976
ENSG00000117133
ENSG00000174021
ENSG00000117151
ENSG00000117155
ENSG00000171517
ENSG00000153898
ENSG00000162643
ENSG00000055732
ENSG00000097096
ENSG00000162642
ENSG00000142867
ENSG00000153904
ENSG00000142871
ENSG00000117174
ENSG00000171502
ENSG00000122417
ENSG00000137975
ENSG00000016490
ENSG00000016602
ENSG00000097033
ENSG00000183291
ENSG00000153936
ENSG00000267561
ENSG00000143013
ENSG00000065243
ENSG00000137947
ENSG00000137944
ENSG00000213516
ENSG00000117226
ENSG00000117228
ENSG00000162645
ENSG00000213512
ENSG00000162654
ENSG00000154451
ENSG00000183347
ENSG00000197147
ENSG00000171488
ENSG00000271949
ENSG00000171492
ENSG00000162664
ENSG00000143032
ENSG00000122482
ENSG00000162669
ENSG00000097046
ENSG00000069702
ENSG00000137948
ENSG00000172031
ENSG00000230667
ENSG00000189195
ENSG00000069712
ENSG00000203910
ENSG00000174842
ENSG00000122484
ENSG00000162676
ENSG00000067208
ENSG00000122406
ENSG00000154511
ENSG00000143033
ENSG00000117500
ENSG00000122483
ENSG00000117505
ENSG00000137942
ENSG00000137936
ENSG00000067334
ENSG00000023909
ENSG00000198691
ENSG00000137962
ENSG00000117528
ENSG00000117525
ENSG00000143036
ENSG00000117519
ENSG00000172339
ENSG00000152078
ENSG00000271092
ENSG00000122481
ENSG00000117569
ENSG00000188641
ENSG00000162627
ENSG00000117598
ENSG00000117600
ENSG00000099260
ENSG00000156869
ENSG00000162688
ENSG00000117620
ENSG00000156875
ENSG00000156876
ENSG00000122435
ENSG00000122477
ENSG00000137992
ENSG00000137996
ENSG00000079335
ENSG00000181656
ENSG00000162692
ENSG00000162694
ENSG00000162695
ENSG00000117543
ENSG00000170989
ENSG00000118733
ENSG00000060718
ENSG00000185946
ENSG00000240038
ENSG00000243480
ENSG00000237763
ENSG00000174876
ENSG00000187733
ENSG00000198890
ENSG00000162631
ENSG00000134215
ENSG00000085491
ENSG00000196427
ENSG00000186086
ENSG00000162636
ENSG00000162639
ENSG00000134186
ENSG00000143107
ENSG00000116266
ENSG00000162641
ENSG00000274068
ENSG00000121957
ENSG00000121940
ENSG00000085433
ENSG00000197780
ENSG00000215717
ENSG00000179902
ENSG00000116299
ENSG00000031698
ENSG00000143126
ENSG00000134222
ENSG00000221986
ENSG00000134243
ENSG00000143106
ENSG00000143028
ENSG00000162650
ENSG00000174151
ENSG00000181754
ENSG00000156097
ENSG00000065135
ENSG00000134183
ENSG00000116337
ENSG00000168765
ENSG00000213366
ENSG00000134184
ENSG00000134201
ENSG00000134202
ENSG00000198758
ENSG00000184371
ENSG00000168710
ENSG00000143093
ENSG00000156150
ENSG00000186150
ENSG00000197106
ENSG00000116396
ENSG00000162775
ENSG00000168679
ENSG00000134248
ENSG00000143125
ENSG00000143105
ENSG00000177301
ENSG00000177272
ENSG00000143119
ENSG00000121931
ENSG00000156171
ENSG00000134255
ENSG00000162777
ENSG00000064886
ENSG00000134216
ENSG00000173947
ENSG00000085465
ENSG00000116455
ENSG00000116459
ENSG00000143110
ENSG00000121933
ENSG00000116473
ENSG00000197852
ENSG00000064703
ENSG00000171385
ENSG00000143079
ENSG00000134245
ENSG00000007341
ENSG00000116489
ENSG00000155363
ENSG00000155366
ENSG00000271810
ENSG00000155367
ENSG00000184599
ENSG00000155380
ENSG00000198799
ENSG00000081026
ENSG00000116793
ENSG00000081019
ENSG00000134242
ENSG00000188761
ENSG00000134262
ENSG00000118655
ENSG00000163349
ENSG00000116774
ENSG00000134207
ENSG00000197323
ENSG00000116752
ENSG00000175984
ENSG00000116748
ENSG00000213281
ENSG00000009307
ENSG00000052723
ENSG00000198765
ENSG00000134200
ENSG00000134198
ENSG00000134259
ENSG00000173218
ENSG00000118729
ENSG00000177551
ENSG00000163393
ENSG00000173212
ENSG00000163399
ENSG00000116815
ENSG00000143061
ENSG00000203864
ENSG00000116824
ENSG00000134247
ENSG00000134256
ENSG00000116830
ENSG00000134253
ENSG00000134258
ENSG00000198162
ENSG00000183508
ENSG00000196505
ENSG00000065183
ENSG00000155761
ENSG00000092607
ENSG00000116874
ENSG00000116882
ENSG00000203859
ENSG00000203857
ENSG00000143067
ENSG00000092621
ENSG00000134240
ENSG00000134193
ENSG00000134249
ENSG00000134250
ENSG00000265808
ENSG00000278882
ENSG00000273136
ENSG00000263353
ENSG00000198019
ENSG00000188610
ENSG00000171943
ENSG00000203818
ENSG00000263513
ENSG00000271567
ENSG00000266338
ENSG00000279782
ENSG00000196369
ENSG00000215784
ENSG00000256374
ENSG00000162825
ENSG00000117262
ENSG00000174827
ENSG00000117281
ENSG00000265491
ENSG00000186141
ENSG00000186364
ENSG00000131788
ENSG00000198483
ENSG00000143127
ENSG00000131779
ENSG00000265241
ENSG00000271601
ENSG00000272031
ENSG00000121851
ENSG00000265972
ENSG00000168509
ENSG00000271425
ENSG00000213240
ENSG00000264343
ENSG00000270339
ENSG00000268043
ENSG00000131791
ENSG00000131781
ENSG00000131778
ENSG00000116128
ENSG00000162836
ENSG00000265107
ENSG00000121634
ENSG00000188092
ENSG00000263956
ENSG00000236334
ENSG00000270629
ENSG00000178104
ENSG00000269713
ENSG00000271383
ENSG00000263464
ENSG00000272058
ENSG00000150337
ENSG00000203814
ENSG00000183598
ENSG00000270882
ENSG00000203811
ENSG00000203812
ENSG00000184678
ENSG00000272196
ENSG00000203852
ENSG00000270276
ENSG00000184260
ENSG00000184270
ENSG00000178096
ENSG00000159164
ENSG00000143368
ENSG00000014914
ENSG00000264522
ENSG00000136631
ENSG00000023902
ENSG00000143401
ENSG00000118298
ENSG00000117362
ENSG00000118292
ENSG00000159208
ENSG00000266472
ENSG00000278939
ENSG00000117360
ENSG00000163125
ENSG00000143374
ENSG00000143369
ENSG00000143382
ENSG00000143384
ENSG00000143420
ENSG00000143457
ENSG00000143452
ENSG00000163131
ENSG00000143387
ENSG00000143437
ENSG00000143379
ENSG00000143418
ENSG00000143412
ENSG00000143409
ENSG00000143363
ENSG00000163141
ENSG00000143443
ENSG00000197622
ENSG00000213190
ENSG00000143458
ENSG00000143434
ENSG00000163154
ENSG00000163156
ENSG00000163155
ENSG00000163157
ENSG00000163159
ENSG00000143398
ENSG00000159352
ENSG00000143373
ENSG00000143393
ENSG00000143390
ENSG00000143416
ENSG00000159377
ENSG00000143442
ENSG00000143375
ENSG00000143367
ENSG00000143376
ENSG00000159409
ENSG00000178796
ENSG00000143436
ENSG00000143450
ENSG00000182134
ENSG00000213171
ENSG00000143365
ENSG00000225556
ENSG00000196407
ENSG00000159445
ENSG00000197747
ENSG00000163191
ENSG00000182898
ENSG00000159450
ENSG00000215853
ENSG00000197915
ENSG00000143631
ENSG00000143520
ENSG00000143536
ENSG00000186207
ENSG00000244057
ENSG00000279850
ENSG00000169509
ENSG00000185966
ENSG00000163202
ENSG00000187238
ENSG00000185962
ENSG00000187223
ENSG00000187180
ENSG00000159455
ENSG00000187173
ENSG00000187170
ENSG00000198854
ENSG00000196734
ENSG00000203786
ENSG00000240386
ENSG00000186226
ENSG00000172155
ENSG00000197084
ENSG00000186844
ENSG00000235942
ENSG00000163206
ENSG00000163207
ENSG00000184148
ENSG00000169474
ENSG00000163209
ENSG00000169469
ENSG00000163216
ENSG00000241794
ENSG00000196805
ENSG00000203785
ENSG00000244094
ENSG00000159516
ENSG00000203784
ENSG00000203783
ENSG00000203782
ENSG00000159527
ENSG00000163218
ENSG00000163220
ENSG00000163221
ENSG00000143546
ENSG00000184330
ENSG00000197364
ENSG00000143556
ENSG00000197956
ENSG00000196420
ENSG00000196154
ENSG00000188015
ENSG00000196754
ENSG00000188643
ENSG00000189334
ENSG00000189171
ENSG00000160678
ENSG00000160679
ENSG00000143553
ENSG00000143621
ENSG00000169418
ENSG00000143624
ENSG00000279767
ENSG00000143554
ENSG00000143614
ENSG00000198837
ENSG00000160741
ENSG00000143570
ENSG00000143578
ENSG00000143543
ENSG00000143545
ENSG00000177954
ENSG00000143552
ENSG00000143549
ENSG00000163263
ENSG00000143612
ENSG00000143569
ENSG00000143575
ENSG00000143595
ENSG00000143515
ENSG00000160712
ENSG00000169291
ENSG00000163239
ENSG00000160714
ENSG00000160716
ENSG00000160710
ENSG00000143603
ENSG00000163344
ENSG00000163346
ENSG00000163348
ENSG00000160691
ENSG00000173207
ENSG00000160688
ENSG00000163352
ENSG00000160685
ENSG00000163354
ENSG00000163357
ENSG00000143537
ENSG00000243364
ENSG00000251246
ENSG00000143590
ENSG00000169242
ENSG00000169241
ENSG00000179085
ENSG00000163463
ENSG00000273088
ENSG00000163462
ENSG00000185499
ENSG00000279986
ENSG00000279487
ENSG00000169231
ENSG00000173171
ENSG00000177628
ENSG00000160767
ENSG00000116521
ENSG00000176444
ENSG00000143630
ENSG00000143627
ENSG00000160752
ENSG00000160753
ENSG00000116539
ENSG00000125459
ENSG00000163374
ENSG00000132676
ENSG00000116580
ENSG00000132718
ENSG00000143622
ENSG00000132680
ENSG00000173080
ENSG00000116584
ENSG00000163479
ENSG00000160803
ENSG00000116586
ENSG00000132698
ENSG00000254726
ENSG00000160789
ENSG00000196189
ENSG00000160785
ENSG00000260238
ENSG00000160783
ENSG00000242252
ENSG00000160781
ENSG00000198952
ENSG00000163472
ENSG00000198715
ENSG00000189030
ENSG00000163468
ENSG00000163467
ENSG00000132677
ENSG00000125462
ENSG00000116604
ENSG00000183856
ENSG00000187862
ENSG00000163382
ENSG00000160818
ENSG00000280316
ENSG00000132702
ENSG00000132692
ENSG00000132688
ENSG00000143320
ENSG00000143319
ENSG00000143303
ENSG00000143314
ENSG00000143321
ENSG00000143294
ENSG00000027869
ENSG00000198400
ENSG00000027644
ENSG00000187800
ENSG00000160838
ENSG00000132694
ENSG00000253831
ENSG00000117036
ENSG00000143297
ENSG00000163518
ENSG00000160856
ENSG00000132704
ENSG00000163534
ENSG00000073754
ENSG00000183853
ENSG00000158473
ENSG00000158477
ENSG00000158481
ENSG00000158485
ENSG00000158488
ENSG00000186306
ENSG00000180708
ENSG00000173285
ENSG00000198965
ENSG00000197532
ENSG00000186440
ENSG00000186400
ENSG00000198967
ENSG00000163554
ENSG00000196171
ENSG00000203757
ENSG00000180433
ENSG00000197403
ENSG00000188340
ENSG00000163563
ENSG00000163564
ENSG00000163565
ENSG00000163568
ENSG00000162706
ENSG00000213088
ENSG00000179639
ENSG00000196266
ENSG00000196184
ENSG00000184155
ENSG00000132703
ENSG00000132693
ENSG00000158716
ENSG00000181036
ENSG00000158714
ENSG00000188004
ENSG00000243284
ENSG00000256029
ENSG00000213085
ENSG00000158710
ENSG00000085552
ENSG00000162723
ENSG00000143315
ENSG00000177807
ENSG00000162728
ENSG00000162729
ENSG00000018625
ENSG00000132681
ENSG00000143318
ENSG00000162734
ENSG00000132716
ENSG00000258465
ENSG00000162735
ENSG00000122218
ENSG00000162736
ENSG00000171786
ENSG00000162738
ENSG00000162739
ENSG00000066294
ENSG00000117090
ENSG00000117091
ENSG00000026751
ENSG00000122224
ENSG00000122223
ENSG00000179914
ENSG00000158764
ENSG00000158769
ENSG00000270149
ENSG00000215845
ENSG00000158773
ENSG00000186517
ENSG00000278883
ENSG00000143217
ENSG00000162755
ENSG00000143256
ENSG00000158793
ENSG00000158796
ENSG00000143222
ENSG00000143258
ENSG00000143224
ENSG00000158850
ENSG00000158859
ENSG00000158864
ENSG00000158869
ENSG00000158874
ENSG00000158882
ENSG00000143257
ENSG00000248485
ENSG00000158887
ENSG00000143252
ENSG00000188931
ENSG00000143226
ENSG00000173110
ENSG00000203747
ENSG00000072694
ENSG00000162747
ENSG00000132185
ENSG00000162746
ENSG00000081721
ENSG00000118217
ENSG00000162745
ENSG00000198929
ENSG00000254706
ENSG00000239887
ENSG00000171722
ENSG00000198574
ENSG00000152332
ENSG00000117143
ENSG00000162733
ENSG00000132196
ENSG00000185860
ENSG00000117152
ENSG00000143248
ENSG00000143228
ENSG00000185630
ENSG00000162761
ENSG00000143171
ENSG00000162763
ENSG00000143198
ENSG00000143149
ENSG00000143183
ENSG00000143179
ENSG00000188859
ENSG00000143157
ENSG00000152382
ENSG00000143195
ENSG00000143194
ENSG00000143167
ENSG00000198842
ENSG00000143190
ENSG00000198821
ENSG00000143162
ENSG00000198771
ENSG00000197965
ENSG00000143199
ENSG00000143158
ENSG00000143164
ENSG00000143147
ENSG00000143155
ENSG00000213064
ENSG00000143178
ENSG00000143185
ENSG00000143184
ENSG00000143196
ENSG00000143153
ENSG00000143156
ENSG00000117475
ENSG00000117477
ENSG00000117479
ENSG00000198734
ENSG00000174175
ENSG00000000460
ENSG00000188404
ENSG00000007908
ENSG00000171806
ENSG00000000457
ENSG00000075945
ENSG00000203740
ENSG00000120370
ENSG00000116132
ENSG00000117501
ENSG00000007933
ENSG00000117507
ENSG00000094963
ENSG00000010932
ENSG00000076258
ENSG00000117523
ENSG00000034971
ENSG00000117533
ENSG00000010165
ENSG00000197959
ENSG00000135845
ENSG00000180999
ENSG00000094975
ENSG00000117560
ENSG00000120337
ENSG00000117586
ENSG00000117592
ENSG00000162753
ENSG00000183831
ENSG00000076321
ENSG00000120334
ENSG00000117593
ENSG00000185278
ENSG00000117601
ENSG00000135870
ENSG00000152061
ENSG00000203737
ENSG00000116161
ENSG00000120333
ENSG00000120332
ENSG00000235750
ENSG00000116147
ENSG00000143207
ENSG00000116183
ENSG00000152092
ENSG00000198797
ENSG00000120341
ENSG00000075391
ENSG00000240021
ENSG00000116191
ENSG00000116194
ENSG00000116199
ENSG00000186283
ENSG00000143322
ENSG00000057252
ENSG00000162779
ENSG00000116218
ENSG00000162782
ENSG00000143340
ENSG00000169905
ENSG00000143337
ENSG00000135837
ENSG00000116260
ENSG00000121454
ENSG00000230124
ENSG00000143324
ENSG00000135835
ENSG00000135823
ENSG00000153029
ENSG00000162783
ENSG00000198216
ENSG00000179930
ENSG00000135821
ENSG00000203730
ENSG00000121446
ENSG00000135828
ENSG00000143333
ENSG00000135824
ENSG00000135838
ENSG00000135829
ENSG00000157060
ENSG00000135862
ENSG00000058085
ENSG00000157064
ENSG00000116698
ENSG00000116701
ENSG00000162704
ENSG00000143344
ENSG00000173627
ENSG00000198756
ENSG00000198860
ENSG00000116667
ENSG00000116406
ENSG00000135842
ENSG00000121481
ENSG00000121486
ENSG00000116668
ENSG00000116679
ENSG00000143341
ENSG00000116690
ENSG00000047410
ENSG00000157181
ENSG00000279374
ENSG00000262180
ENSG00000116703
ENSG00000073756
ENSG00000116711
ENSG00000162670
ENSG00000150681
ENSG00000253148
ENSG00000090104
ENSG00000127074
ENSG00000116741
ENSG00000116750
ENSG00000116747
ENSG00000023572
ENSG00000134371
ENSG00000162630
ENSG00000162687
ENSG00000000971
ENSG00000116785
ENSG00000276911
ENSG00000244414
ENSG00000134365
ENSG00000080910
ENSG00000134389
ENSG00000143278
ENSG00000066279
ENSG00000177888
ENSG00000134376
ENSG00000213047
ENSG00000203724
ENSG00000143355
ENSG00000151414
ENSG00000151418
ENSG00000081237
ENSG00000116833
ENSG00000162702
ENSG00000118193
ENSG00000118197
ENSG00000118200
ENSG00000170128
ENSG00000163362
ENSG00000116852
ENSG00000081248
ENSG00000232237
ENSG00000116857
ENSG00000163395
ENSG00000081277
ENSG00000118194
ENSG00000159166
ENSG00000159173
ENSG00000174307
ENSG00000159176
ENSG00000134369
ENSG00000198700
ENSG00000198892
ENSG00000163431
ENSG00000134375
ENSG00000176393
ENSG00000163435
ENSG00000170075
ENSG00000143862
ENSG00000143851
ENSG00000133067
ENSG00000077152
ENSG00000077157
ENSG00000143858
ENSG00000117139
ENSG00000183155
ENSG00000117153
ENSG00000159346
ENSG00000159348
ENSG00000163444
ENSG00000143847
ENSG00000122180
ENSG00000163485
ENSG00000133055
ENSG00000133048
ENSG00000133063
ENSG00000159388
ENSG00000122176
ENSG00000188783
ENSG00000188770
ENSG00000058668
ENSG00000122188
ENSG00000058673
ENSG00000257315
ENSG00000182004
ENSG00000143842
ENSG00000143845
ENSG00000143839
ENSG00000170498
ENSG00000174567
ENSG00000143850
ENSG00000158615
ENSG00000133056
ENSG00000198625
ENSG00000170382
ENSG00000163531
ENSG00000184144
ENSG00000174529
ENSG00000117222
ENSG00000133059
ENSG00000133069
ENSG00000163545
ENSG00000162873
ENSG00000186007
ENSG00000117266
ENSG00000174514
ENSG00000158711
ENSG00000158715
ENSG00000069275
ENSG00000117280
ENSG00000133065
ENSG00000162877
ENSG00000174502
ENSG00000276600
ENSG00000196188
ENSG00000263961
ENSG00000198049
ENSG00000196550
ENSG00000266028
ENSG00000263528
ENSG00000266094
ENSG00000143486
ENSG00000143479
ENSG00000162889
ENSG00000136634
ENSG00000142224
ENSG00000162891
ENSG00000162892
ENSG00000162894
ENSG00000162896
ENSG00000162897
ENSG00000123843
ENSG00000182795
ENSG00000123836
ENSG00000180667
ENSG00000123838
ENSG00000196352
ENSG00000117322
ENSG00000203710
ENSG00000197721
ENSG00000117335
ENSG00000174059
ENSG00000076356
ENSG00000008118
ENSG00000196878
ENSG00000123689
ENSG00000117594
ENSG00000009790
ENSG00000162757
ENSG00000117595
ENSG00000117597
ENSG00000143469
ENSG00000082497
ENSG00000054392
ENSG00000143473
ENSG00000117625
ENSG00000082512
ENSG00000198570
ENSG00000170385
ENSG00000117650
ENSG00000123684
ENSG00000143493
ENSG00000143476
ENSG00000066027
ENSG00000065600
ENSG00000117691
ENSG00000162772
ENSG00000162771
ENSG00000123685
ENSG00000117697
ENSG00000203705
ENSG00000185523
ENSG00000162769
ENSG00000143494
ENSG00000174606
ENSG00000136643
ENSG00000117707
ENSG00000143499
ENSG00000152104
ENSG00000117724
ENSG00000082482
ENSG00000136636
ENSG00000042781
ENSG00000196482
ENSG00000092978
ENSG00000162814
ENSG00000067533
ENSG00000092969
ENSG00000143353
ENSG00000196660
ENSG00000136628
ENSG00000162813
ENSG00000067704
ENSG00000118873
ENSG00000116141
ENSG00000162817
ENSG00000117791
ENSG00000186205
ENSG00000136630
ENSG00000143507
ENSG00000143512
ENSG00000143498
ENSG00000154305
ENSG00000186063
ENSG00000162819
ENSG00000197520
ENSG00000154309
ENSG00000187554
ENSG00000143502
ENSG00000178395
ENSG00000203697
ENSG00000162909
ENSG00000143514
ENSG00000143756
ENSG00000143753
ENSG00000143748
ENSG00000143771
ENSG00000162923
ENSG00000143786
ENSG00000185842
ENSG00000143815
ENSG00000154380
ENSG00000143742
ENSG00000143819
ENSG00000196187
ENSG00000243709
ENSG00000255835
ENSG00000143811
ENSG00000143768
ENSG00000143751
ENSG00000163041
ENSG00000182827
ENSG00000185155
ENSG00000183814
ENSG00000143799
ENSG00000203685
ENSG00000143772
ENSG00000143801
ENSG00000163050
ENSG00000143776
ENSG00000181450
ENSG00000143740
ENSG00000081692
ENSG00000185888
ENSG00000143816
ENSG00000154342
ENSG00000143761
ENSG00000143793
ENSG00000162910
ENSG00000143774
ENSG00000198835
ENSG00000181873
ENSG00000162913
ENSG00000154358
ENSG00000154370
ENSG00000162931
ENSG00000168148
ENSG00000181218
ENSG00000196890
ENSG00000168159
ENSG00000116574
ENSG00000177800
ENSG00000168118
ENSG00000213029
ENSG00000154429
ENSG00000143632
ENSG00000069248
ENSG00000135776
ENSG00000135801
ENSG00000135763
ENSG00000143641
ENSG00000177614
ENSG00000135775
ENSG00000135744
ENSG00000135773
ENSG00000119280
ENSG00000143643
ENSG00000173409
ENSG00000182118
ENSG00000119283
ENSG00000143633
ENSG00000116906
ENSG00000116903
ENSG00000010072
ENSG00000135766
ENSG00000270106
ENSG00000116918
ENSG00000162946
ENSG00000116991
ENSG00000212916
ENSG00000135778
ENSG00000135749
ENSG00000143674
ENSG00000135750
ENSG00000183780
ENSG00000168275
ENSG00000059588
ENSG00000168264
ENSG00000279261
ENSG00000173726
ENSG00000188739
ENSG00000054267
ENSG00000152904
ENSG00000116957
ENSG00000162885
ENSG00000168243
ENSG00000143669
ENSG00000116962
ENSG00000077585
ENSG00000086619
ENSG00000186197
ENSG00000116977
ENSG00000119285
ENSG00000077522
ENSG00000116984
ENSG00000244020
ENSG00000198626
ENSG00000116996
ENSG00000270188
ENSG00000133019
ENSG00000155816
ENSG00000180875
ENSG00000182901
ENSG00000091483
ENSG00000117009
ENSG00000054277
ENSG00000203668
ENSG00000162843
ENSG00000174371
ENSG00000197769
ENSG00000180287
ENSG00000143702
ENSG00000054282
ENSG00000117020
ENSG00000179456
ENSG00000173728
ENSG00000035687
ENSG00000179397
ENSG00000121644
ENSG00000203667
ENSG00000277877
ENSG00000153187
ENSG00000203666
ENSG00000162849
ENSG00000185420
ENSG00000162851
ENSG00000162852
ENSG00000143653
ENSG00000153207
ENSG00000135747
ENSG00000197472
ENSG00000277462
ENSG00000188295
ENSG00000221953
ENSG00000196418
ENSG00000162714
ENSG00000162711
ENSG00000177535
ENSG00000169224
ENSG00000196242
ENSG00000177489
[truncated: 500 more rows]
